# Supplementary material for: Leveraging Comparative Genomics to Identify and Functionally Characterize Genes Associated with Sperm Phenotypes in Python bivittatus (Burmese Python)
Source: Genet Res Int. 2016 Apr 20;2016:7505268. doi: 10.1155/2016/7505268 (PMC4855019; doi:10.1155/2016/7505268)
Supplement: Supplementary file 1 — The authors of this project believe that the benefit of genomics and genetic resources is best accomplished when such resources are freely made available to the research community. Subsequently, the set of mouse and python gene identifiers, along with their orthologous mappings and functional associations with specific phenotypes, have been made freely available to the research community through the supplemental data associated with this publication (Supplemental File 1 and Supplemental File 2). Specifically these supplemental resources include tab-delimited files with gene ontology (biological process, cellular compartment, and molecular function) enrichment results for the sperm associated genes (Supplemental File 3, Supplemental File 4, and Supplemental File 5, resp.) as well as a FASTA file containing the protein sequences for Python bivittatus along with the corresponding sperm associated phenotype for each sequence (Supplemental File 6). [file 7505268.f1.zip]

Archive with 6 entries (6 files):
- SupplementalFile-1_set129-phenotype-geneRelationships.tab.txt
- SupplementalFile-2_set98-pythonGenes_associatedSpermPhenotypes.tab.txt
- SupplementalFile-3-SpermGenesEnrich_GO_BP.humanGenome.tab.txt
- SupplementalFile-4-SpermGenesEnrich_GO_CC.humanGenome.tab.txt
- SupplementalFile-5-SpermGenesEnrich_GO_MF.humanGenome.tab.txt
- SupplementalFile-6_burmesePythonGenesSpermPhenotypes.Protein.fas.txt
