# Supplementary material for: Leveraging Comparative Genomics to Identify and Functionally Characterize Genes Associated with Sperm Phenotypes in Python bivittatus (Burmese Python)
Source: Genet Res Int. 2016 Apr 20;2016:7505268. doi: 10.1155/2016/7505268 (PMC4855019; doi:10.1155/2016/7505268)
Supplement: Supplementary file 1 — The authors of this project believe that the benefit of genomics and genetic resources is best accomplished when such resources are freely made available to the research community. Subsequently, the set of mouse and python gene identifiers, along with their orthologous mappings and functional associations with specific phenotypes, have been made freely available to the research community through the supplemental data associated with this publication (Supplemental File 1 and Supplemental File 2). Specifically these supplemental resources include tab-delimited files with gene ontology (biological process, cellular compartment, and molecular function) enrichment results for the sperm associated genes (Supplemental File 3, Supplemental File 4, and Supplemental File 5, resp.) as well as a FASTA file containing the protein sequences for Python bivittatus along with the corresponding sperm associated phenotype for each sequence (Supplemental File 6). [file 7505268.f1.zip › SupplementalFile-1_set129-phenotype-geneRelationships.tab.txt]

phenotypeDescription	mouseGeneId	geneName	pythonGIid	pythonREFid	description
abnormal sperm motility	ENSMUSG00000019861	Gopc	602652280	XP_007432513.1	Golgi-associated PDZ and coiled-coil motif-containing protein (PDZ protein interacting specifically with TC10) (PIST) [Source:UniProtKB/Swiss-Prot;Acc:Q8BH60]
abnormal sperm motility	ENSMUSG00000021499	Catsper3	602649718	XP_007431260.1	Cation channel sperm-associated protein 3 (CatSper3) [Source:UniProtKB/Swiss-Prot;Acc:Q80W99]
abnormal sperm motility	ENSMUSG00000021779	Thrb	602629638	XP_007421744.1	Thyroid hormone receptor beta (Nuclear receptor subfamily 1 group A member 2) [Source:UniProtKB/Swiss-Prot;Acc:P37242]
abnormal sperm motility	ENSMUSG00000026567	Adcy10	602668771	XP_007439927.1	Adenylate cyclase type 10 (EC 4.6.1.1) (Testicular soluble adenylyl cyclase) (Germ cell soluble adenylyl cyclase) (sAC) [Source:UniProtKB/Swiss-Prot;Acc:Q8C0T9]
abnormal sperm motility	ENSMUSG00000028413	B4galt1	602642303	XP_007427942.1	Beta-1,4-galactosyltransferase 1 (EC 2.4.1.-) (Beta-1,4-GalTase 1) (Beta4Gal-T1) (b4Gal-T1) (UDP-galactose:beta-N-acetylglucosamine beta-1,4-galactosyltransferase 1) [Source:UniProtKB/Swiss-Prot;Acc:P15535]
abnormal sperm motility	ENSMUSG00000029206	Nsun7	602644725	XP_007428811.1	Putative methyltransferase NSUN7 (EC 2.1.1.-) (NOL1/NOP2/Sun domain family member 7) [Source:UniProtKB/Swiss-Prot;Acc:Q14AW5]
abnormal sperm motility	ENSMUSG00000029279	Brdt	602676922	XP_007443915.1	Bromodomain testis-specific protein (RING3-like protein) (Bromodomain-containing female sterile homeotic-like protein) [Source:UniProtKB/Swiss-Prot;Acc:Q91Y44]
abnormal sperm motility	ENSMUSG00000033486	Catsper2	602661750	XP_007436523.1	Cation channel sperm-associated protein 2 (CatSper2) [Source:UniProtKB/Swiss-Prot;Acc:A2ARP9]
abnormal sperm motility	ENSMUSG00000043301	Kcnj6	602631132	XP_007422472.1	G protein-activated inward rectifier potassium channel 2 (GIRK2) (Potassium channel, inwardly rectifying subfamily J member 6) (Inward rectifier K(+) channel Kir3.2) [Source:UniProtKB/Swiss-Prot;Acc:P48542]
abnormal sperm motility	ENSMUSG00000048003	Catsper4	602638005	XP_007425836.1	Cation channel sperm-associated protein 4 (CatSper4) [Source:UniProtKB/Swiss-Prot;Acc:Q8BVN3]
abnormal sperm motility	ENSMUSG00000053153	Spag16	602651520	XP_007432142.1	Sperm-associated antigen 16 protein (Pf20 protein homolog) [Source:UniProtKB/Swiss-Prot;Acc:Q8K450]
abnormal sperm motility	ENSMUSG00000058756	Thra	602627599	XP_007420744.1	Thyroid hormone receptor alpha (Nuclear receptor subfamily 1 group A member 1) (C-erbA-alpha) (c-erbA-1) [Source:UniProtKB/Swiss-Prot;Acc:P63058]
abnormal sperm number	ENSMUSG00000003131	Pafah1b2	602632124	XP_007422956.1	Platelet-activating factor acetylhydrolase IB subunit beta (EC 3.1.1.47) (PAF acetylhydrolase 30 kDa subunit) (PAF-AH 30 kDa subunit) (PAF-AH subunit beta) (PAFAH subunit beta) [Source:UniProtKB/Swiss-Prot;Acc:Q61206]
abnormal sperm number	ENSMUSG00000005447	Pafah1b3	602667220	XP_007439175.1	Platelet-activating factor acetylhydrolase IB subunit gamma (EC 3.1.1.47) (PAF acetylhydrolase 29 kDa subunit) (PAF-AH 29 kDa subunit) (PAF-AH subunit gamma) (PAFAH subunit gamma) [Source:UniProtKB/Swiss-Prot;Acc:Q61205]
abnormal sperm number	ENSMUSG00000020826	Nos2	602673385	XP_007442190.1	Nitric oxide synthase, inducible (EC 1.14.13.39) (Inducible NO synthase) (Inducible NOS) (iNOS) (NOS type II) (Macrophage NOS) (MAC-NOS) [Source:UniProtKB/Swiss-Prot;Acc:P29477]
abnormal sperm number	ENSMUSG00000021250	Fos	602637329	XP_007425512.1	Proto-oncogene protein c-fos (Cellular oncogene fos) [Source:UniProtKB/Swiss-Prot;Acc:P01101]
abnormal sperm number	ENSMUSG00000027907	S100a11	602644838	XP_007428864.1	Protein S100-A11 (S100 calcium-binding protein A11) (Protein S100C) (Calgizzarin) (Endothelial monocyte-activating polypeptide) (EMAP) [Source:UniProtKB/Swiss-Prot;Acc:P50543]
abnormal sperm number	ENSMUSG00000050199	Lgr4	602657831	XP_007434629.1	Leucine-rich repeat-containing G-protein coupled receptor 4 Precursor [Source:UniProtKB/Swiss-Prot;Acc:A2ARI4]
abnormal sperm number	ENSMUSG00000059201	Lep	602676741	XP_007443828.1	Leptin Precursor (Obesity factor) [Source:UniProtKB/Swiss-Prot;Acc:P41160]
abnormal sperm physiology	ENSMUSG00000021499	Catsper3	602649718	XP_007431260.1	Cation channel sperm-associated protein 3 (CatSper3) [Source:UniProtKB/Swiss-Prot;Acc:Q80W99]
abnormal sperm physiology	ENSMUSG00000025503	Taldo1	602670903	XP_007440970.1	Transaldolase (EC 2.2.1.2) [Source:UniProtKB/Swiss-Prot;Acc:Q93092]
abnormal sperm physiology	ENSMUSG00000026173	Plcd4	602657859	XP_007434643.1	1-phosphatidylinositol-4,5-bisphosphate phosphodiesterase delta-4 (EC 3.1.4.11) (Phosphoinositide phospholipase C delta-4) (Phospholipase C-delta-4) (PLC-delta-4) [Source:UniProtKB/Swiss-Prot;Acc:Q8K3R3]
abnormal sperm physiology	ENSMUSG00000026463	Atp2b4	602636784	XP_007425244.1	plasma membrane calcium ATPase 4 [Source:RefSeq_peptide;Acc:NP_998781]
abnormal sperm physiology	ENSMUSG00000028413	B4galt1	602642303	XP_007427942.1	Beta-1,4-galactosyltransferase 1 (EC 2.4.1.-) (Beta-1,4-GalTase 1) (Beta4Gal-T1) (b4Gal-T1) (UDP-galactose:beta-N-acetylglucosamine beta-1,4-galactosyltransferase 1) [Source:UniProtKB/Swiss-Prot;Acc:P15535]
abnormal sperm physiology	ENSMUSG00000033486	Catsper2	602661750	XP_007436523.1	Cation channel sperm-associated protein 2 (CatSper2) [Source:UniProtKB/Swiss-Prot;Acc:A2ARP9]
abnormal sperm physiology	ENSMUSG00000048003	Catsper4	602638005	XP_007425836.1	Cation channel sperm-associated protein 4 (CatSper4) [Source:UniProtKB/Swiss-Prot;Acc:Q8BVN3]
abnormal spermatid morphology	ENSMUSG00000001441	Npepps	602638432	XP_007426044.1	Puromycin-sensitive aminopeptidase (EC 3.4.11.-) (PSA) [Source:UniProtKB/Swiss-Prot;Acc:Q11011]
abnormal spermatid morphology	ENSMUSG00000003131	Pafah1b2	602632124	XP_007422956.1	Platelet-activating factor acetylhydrolase IB subunit beta (EC 3.1.1.47) (PAF acetylhydrolase 30 kDa subunit) (PAF-AH 30 kDa subunit) (PAF-AH subunit beta) (PAFAH subunit beta) [Source:UniProtKB/Swiss-Prot;Acc:Q61206]
abnormal spermatid morphology	ENSMUSG00000009079	Ewsr1	602671725	XP_007441373.1	RNA-binding protein EWS [Source:UniProtKB/Swiss-Prot;Acc:Q61545]
abnormal spermatid morphology	ENSMUSG00000017195	Zpbp2	602662085	XP_007436688.1	Zona pellucida-binding protein 2 Precursor [Source:UniProtKB/Swiss-Prot;Acc:Q6X786]
abnormal spermatid morphology	ENSMUSG00000019899	Lama2	602678332	XP_007444605.1	Laminin subunit alpha-2 Precursor (Laminin M chain) (Merosin heavy chain) [Source:UniProtKB/Swiss-Prot;Acc:Q60675]
abnormal spermatid morphology	ENSMUSG00000019996	Map7	602628049	XP_007420966.1	Ensconsin (Microtubule-associated protein 7) (MAP-7) (Epithelial microtubule-associated protein of 115 kDa) (E-MAP-115) [Source:UniProtKB/Swiss-Prot;Acc:O88735]
abnormal spermatid morphology	ENSMUSG00000020063	Sirt1	602661515	XP_007436408.1	NAD-dependent deacetylase sirtuin-1 (EC 3.5.1.-) (SIR2alpha) (mSIR2a) (Sir2) (SIR2-like protein 1) [Source:UniProtKB/Swiss-Prot;Acc:Q923E4]
abnormal spermatid morphology	ENSMUSG00000020193	Zpbp	602662085	XP_007436688.1	Zona pellucida-binding protein 1 Precursor (Sp38) [Source:UniProtKB/Swiss-Prot;Acc:Q62522]
abnormal spermatid morphology	ENSMUSG00000020777	Acox1	602664118	XP_007437682.1	Peroxisomal acyl-coenzyme A oxidase 1 (EC 1.3.3.6) (AOX) (Palmitoyl-CoA oxidase) [Source:UniProtKB/Swiss-Prot;Acc:Q9R0H0]
abnormal spermatid morphology	ENSMUSG00000020911	Krt19	602655520	XP_007433507.1	Keratin, type I cytoskeletal 19 (Cytokeratin-19) (CK-19) (Keratin-19) (K19) [Source:UniProtKB/Swiss-Prot;Acc:P19001]
abnormal spermatid morphology	ENSMUSG00000024597	Slc12a2	602630887	XP_007422352.1	Solute carrier family 12 member 2 (Bumetanide-sensitive sodium-(potassium)-chloride cotransporter 1) (Basolateral Na-K-Cl symporter) [Source:UniProtKB/Swiss-Prot;Acc:P55012]
abnormal spermatid morphology	ENSMUSG00000025218	Poll	602638357	XP_007426007.1	DNA polymerase lambda (EC 2.7.7.7) (EC 4.2.99.-) (Pol Lambda) (DNA polymerase kappa) [Source:UniProtKB/Swiss-Prot;Acc:Q9QXE2]
abnormal spermatid morphology	ENSMUSG00000026674	Ddr2	602667640	XP_007439379.1	Discoidin domain-containing receptor 2 (EC 2.7.10.1) (Discoidin domain receptor 2) (Receptor protein-tyrosine kinase TKT) (Tyrosine-protein kinase TYRO10) [Source:UniProtKB/Swiss-Prot;Acc:Q62371]
abnormal spermatid morphology	ENSMUSG00000028410	Dnaja1	602642307	XP_007427944.1	DnaJ homolog subfamily A member 1 (Heat shock 40 kDa protein 4) (DnaJ protein homolog 2) (HSJ-2) [Source:UniProtKB/Swiss-Prot;Acc:P63037]
abnormal spermatid morphology	ENSMUSG00000029279	Brdt	602676922	XP_007443915.1	Bromodomain testis-specific protein (RING3-like protein) (Bromodomain-containing female sterile homeotic-like protein) [Source:UniProtKB/Swiss-Prot;Acc:Q91Y44]
abnormal spermatid morphology	ENSMUSG00000031601	Cnot7	602640312	XP_007426971.1	CCR4-NOT transcription complex subunit 7 (CCR4-associated factor 1) (CAF-1) [Source:UniProtKB/Swiss-Prot;Acc:Q60809]
abnormal spermatid morphology	ENSMUSG00000032076	Cadm1	602651150	XP_007431961.1	Cell adhesion molecule 1 (Immunoglobulin superfamily member 4) (Nectin-like protein 2) (NECL-2) (Tumor suppressor in lung cancer 1) (TSLC-1) (Synaptic cell adhesion molecule) [Source:UniProtKB/Swiss-Prot;Acc:Q8R5M8]
abnormal spermatid morphology	ENSMUSG00000034218	Atm	602650760	XP_007431773.1	Serine-protein kinase ATM (EC 2.7.11.1) (Ataxia telangiectasia mutated homolog) (A-T, mutated homolog) [Source:UniProtKB/Swiss-Prot;Acc:Q62388]
abnormal spermatid morphology	ENSMUSG00000036144	Meox2	602640745	XP_007427180.1	Homeobox protein MOX-2 (Mesenchyme homeobox 2) [Source:UniProtKB/Swiss-Prot;Acc:P32443]
abnormal spermatid morphology	ENSMUSG00000036196	Slc26a8	602674151	XP_007442569.1	Testis anion transporter 1 (Anion exchange transporter) (Solute carrier family 26 member 8) [Source:UniProtKB/Swiss-Prot;Acc:Q8R0C3]
abnormal spermatid morphology	ENSMUSG00000036529	Sbf1	602669790	XP_007440427.1	Myotubularin-related protein 5 (SET-binding factor 1) (Sbf1) [Source:UniProtKB/Swiss-Prot;Acc:Q6ZPE2]
abnormal spermatid morphology	ENSMUSG00000040850	Psme4	602638049	XP_007425858.1	Proteasome activator complex subunit 4 (Proteasome activator PA200) (Protein TEMO) [Source:UniProtKB/Swiss-Prot;Acc:Q5SSW2]
abnormal spermatid morphology	ENSMUSG00000041717	Golt1a	602636778	XP_007425241.1	Vesicle transport protein GOT1A (Golgi transport 1 homolog A) [Source:UniProtKB/Swiss-Prot;Acc:Q9DCQ3]
abnormal spermatid morphology	ENSMUSG00000043301	Kcnj6	602631132	XP_007422472.1	G protein-activated inward rectifier potassium channel 2 (GIRK2) (Potassium channel, inwardly rectifying subfamily J member 6) (Inward rectifier K(+) channel Kir3.2) [Source:UniProtKB/Swiss-Prot;Acc:P48542]
abnormal spermatid morphology	ENSMUSG00000046707	Csnk2a2	602669430	XP_007440252.1	Casein kinase II subunit alpha' (EC 2.7.11.1) (CK II) [Source:UniProtKB/Swiss-Prot;Acc:O54833]
abnormal spermatid morphology	ENSMUSG00000049550	Clip1	602631820	XP_007422807.1	CAP-Gly domain-containing linker protein 1 (Restin) [Source:UniProtKB/Swiss-Prot;Acc:Q922J3]
abnormal spermatid morphology	ENSMUSG00000058290	Espl1	602635992	XP_007424856.1	Separin (EC 3.4.22.49) (Separase) (Caspase-like protein ESPL1) (Extra spindle poles-like 1 protein) [Source:UniProtKB/Swiss-Prot;Acc:P60330]
abnormal spermatid morphology	ENSMUSG00000079019	Insl3	602634845	XP_007424293.1	Insulin-like 3 Precursor (Leydig insulin-like peptide) (Ley-I-L) (Relaxin-like factor)[Insulin-like 3 B chain][Insulin-like 3 A chain] [Source:UniProtKB/Swiss-Prot;Acc:O09107]
abnormal spermatocyte morphology	ENSMUSG00000003131	Pafah1b2	602632124	XP_007422956.1	Platelet-activating factor acetylhydrolase IB subunit beta (EC 3.1.1.47) (PAF acetylhydrolase 30 kDa subunit) (PAF-AH 30 kDa subunit) (PAF-AH subunit beta) (PAFAH subunit beta) [Source:UniProtKB/Swiss-Prot;Acc:Q61206]
abnormal spermatocyte morphology	ENSMUSG00000011349	Dmrtc2	602645785	XP_007429329.1	Doublesex- and mab-3-related transcription factor C2 (Doublesex- and mab-3-related transcription factor 7) [Source:UniProtKB/Swiss-Prot;Acc:Q8CGW9]
abnormal spermatocyte morphology	ENSMUSG00000013089	Etv5	602627506	XP_007420699.1	ETS translocation variant 5 [Source:UniProtKB/Swiss-Prot;Acc:Q9CXC9]
abnormal spermatocyte morphology	ENSMUSG00000020059	Sycp3	602626100	XP_007420012.1	Synaptonemal complex protein 3 (SCP-3) [Source:UniProtKB/Swiss-Prot;Acc:P70281]
abnormal spermatocyte morphology	ENSMUSG00000020390	Ube2b	602630058	XP_007421948.1	Ubiquitin-conjugating enzyme E2 B (EC 6.3.2.19) (Ubiquitin-protein ligase B) (Ubiquitin carrier protein B) (HR6B) (E214K) [Source:UniProtKB/Swiss-Prot;Acc:P63147]
abnormal spermatocyte morphology	ENSMUSG00000020451	Limk2	602661859	XP_007436577.1	LIM domain kinase 2 (EC 2.7.11.1) (LIMK-2) [Source:UniProtKB/Swiss-Prot;Acc:O54785]
abnormal spermatocyte morphology	ENSMUSG00000021758	Ddx4	602628950	XP_007421406.1	Probable ATP-dependent RNA helicase DDX4 (EC 3.6.1.-) (DEAD box protein 4) (Vasa homolog) (Mvh) [Source:UniProtKB/Swiss-Prot;Acc:Q61496]
abnormal spermatocyte morphology	ENSMUSG00000022429	Dmc1	602675131	XP_007443050.1	Meiotic recombination protein DMC1/LIM15 homolog [Source:UniProtKB/Swiss-Prot;Acc:Q61880]
abnormal spermatocyte morphology	ENSMUSG00000022843	Clcn2	602667979	XP_007439544.1	Chloride channel protein 2 (ClC-2) [Source:UniProtKB/Swiss-Prot;Acc:Q9R0A1]
abnormal spermatocyte morphology	ENSMUSG00000023000	Dhh	602663430	XP_007437346.1	Desert hedgehog protein Precursor (DHH) (HHG-3)[Desert hedgehog protein N-product][Desert hedgehog protein C-product] [Source:UniProtKB/Swiss-Prot;Acc:Q61488]
abnormal spermatocyte morphology	ENSMUSG00000025081	Tdrd1	602662826	XP_007437053.1	Tudor domain-containing protein 1 [Source:UniProtKB/Swiss-Prot;Acc:Q99MV1]
abnormal spermatocyte morphology	ENSMUSG00000028410	Dnaja1	602642307	XP_007427944.1	DnaJ homolog subfamily A member 1 (Heat shock 40 kDa protein 4) (DnaJ protein homolog 2) (HSJ-2) [Source:UniProtKB/Swiss-Prot;Acc:P63037]
abnormal spermatocyte morphology	ENSMUSG00000034023	Fancd2	602641993	XP_007427792.1	Fanconi anemia group D2 protein homolog (Protein FACD2) [Source:UniProtKB/Swiss-Prot;Acc:Q80V62]
abnormal spermatocyte morphology	ENSMUSG00000034218	Atm	602650760	XP_007431773.1	Serine-protein kinase ATM (EC 2.7.11.1) (Ataxia telangiectasia mutated homolog) (A-T, mutated homolog) [Source:UniProtKB/Swiss-Prot;Acc:Q62388]
abnormal spermatocyte morphology	ENSMUSG00000036144	Meox2	602640745	XP_007427180.1	Homeobox protein MOX-2 (Mesenchyme homeobox 2) [Source:UniProtKB/Swiss-Prot;Acc:P32443]
abnormal spermatocyte morphology	ENSMUSG00000036912	Piwil4	602660511	XP_007435920.1	Piwi-like protein 4 (mAgo5) [Source:UniProtKB/Swiss-Prot;Acc:Q8CGT6]
abnormal spermatocyte morphology	ENSMUSG00000040013	Fkbp6	602677504	XP_007444200.1	FK506-binding protein 6 (EC 5.2.1.8) (Peptidyl-prolyl cis-trans isomerase) (PPIase) (Rotamase) (36 kDa FK506-binding protein) (FKBP-36) (Immunophilin FKBP36) [Source:UniProtKB/Swiss-Prot;Acc:Q91XW8]
abnormal spermatocyte morphology	ENSMUSG00000040850	Psme4	602638049	XP_007425858.1	Proteasome activator complex subunit 4 (Proteasome activator PA200) (Protein TEMO) [Source:UniProtKB/Swiss-Prot;Acc:Q5SSW2]
abnormal spermatocyte morphology	ENSMUSG00000046532	Ar	602659854	XP_007435613.1	Androgen receptor (Dihydrotestosterone receptor) (Nuclear receptor subfamily 3 group C member 4) [Source:UniProtKB/Swiss-Prot;Acc:P19091]
abnormal spermatocyte morphology	ENSMUSG00000050953	Gja1	602650805	XP_007431795.1	Gap junction alpha-1 protein (Connexin-43) (Cx43) (Gap junction 43 kDa heart protein) [Source:UniProtKB/Swiss-Prot;Acc:P23242]
abnormal spermatocyte morphology	ENSMUSG00000058290	Espl1	602635992	XP_007424856.1	Separin (EC 3.4.22.49) (Separase) (Caspase-like protein ESPL1) (Extra spindle poles-like 1 protein) [Source:UniProtKB/Swiss-Prot;Acc:P60330]
abnormal spermatogonia morphology	ENSMUSG00000011349	Dmrtc2	602645785	XP_007429329.1	Doublesex- and mab-3-related transcription factor C2 (Doublesex- and mab-3-related transcription factor 7) [Source:UniProtKB/Swiss-Prot;Acc:Q8CGW9]
abnormal spermatogonia morphology	ENSMUSG00000013089	Etv5	602627506	XP_007420699.1	ETS translocation variant 5 [Source:UniProtKB/Swiss-Prot;Acc:Q9CXC9]
abnormal spermatogonia morphology	ENSMUSG00000019979	Apaf1	602626596	XP_007420252.1	Apoptotic protease-activating factor 1 (Apaf-1) [Source:UniProtKB/Swiss-Prot;Acc:O88879]
abnormal spermatogonia morphology	ENSMUSG00000021070	Bdkrb2	602676171	XP_007443555.1	B2 bradykinin receptor (BK-2 receptor) (B2R) [Source:UniProtKB/Swiss-Prot;Acc:P32299]
abnormal spermatogonia morphology	ENSMUSG00000023000	Dhh	602663430	XP_007437346.1	Desert hedgehog protein Precursor (DHH) (HHG-3)[Desert hedgehog protein N-product][Desert hedgehog protein C-product] [Source:UniProtKB/Swiss-Prot;Acc:Q61488]
abnormal spermatogonia morphology	ENSMUSG00000036144	Meox2	602640745	XP_007427180.1	Homeobox protein MOX-2 (Mesenchyme homeobox 2) [Source:UniProtKB/Swiss-Prot;Acc:P32443]
abnormal spermatogonia morphology	ENSMUSG00000046532	Ar	602659854	XP_007435613.1	Androgen receptor (Dihydrotestosterone receptor) (Nuclear receptor subfamily 3 group C member 4) [Source:UniProtKB/Swiss-Prot;Acc:P19091]
abnormal spermatogonia morphology	ENSMUSG00000058290	Espl1	602635992	XP_007424856.1	Separin (EC 3.4.22.49) (Separase) (Caspase-like protein ESPL1) (Extra spindle poles-like 1 protein) [Source:UniProtKB/Swiss-Prot;Acc:P60330]
abnormal spermatogonia proliferation	ENSMUSG00000005672	Kit	602637090	XP_007425394.1	Mast/stem cell growth factor receptor Precursor (EC 2.7.10.1) (SCFR) (Proto-oncogene tyrosine-protein kinase Kit) (c-kit) (CD117 antigen) [Source:UniProtKB/Swiss-Prot;Acc:P05532]
abnormal spermatogonia proliferation	ENSMUSG00000013089	Etv5	602627506	XP_007420699.1	ETS translocation variant 5 [Source:UniProtKB/Swiss-Prot;Acc:Q9CXC9]
abnormal spermatogonia proliferation	ENSMUSG00000029516	Cit	602669122	XP_007440100.1	Citron Rho-interacting kinase (EC 2.7.11.1) (CRIK) (Rho-interacting, serine/threonine-protein kinase 21) [Source:UniProtKB/Swiss-Prot;Acc:P49025]
abnormal spermatogonia proliferation	ENSMUSG00000049721	Gal3st1	602670482	XP_007440766.1	Galactosylceramide sulfotransferase (EC 2.8.2.11) (GalCer sulfotransferase) (Cerebroside sulfotransferase) (3'-phosphoadenylylsulfate:galactosylceramide 3'-sulfotransferase) [Source:UniProtKB/Swiss-Prot;Acc:Q9JHE4]
abnormal spermatogonia proliferation	ENSMUSG00000079681	Zglp1	602648481	XP_007430657.1	GATA-like protein 1 (GLP-1) [Source:UniProtKB/Swiss-Prot;Acc:Q1WG82]
absent sperm flagella	ENSMUSG00000006464	Bbs1	602650942	XP_007431861.1	Bardet-Biedl syndrome 1 homolog [Source:RefSeq_peptide;Acc:NP_001028300]
absent sperm flagella	ENSMUSG00000020308	Tpgs1	602652526	XP_007432632.1	Tubulin polyglutamylase complex subunit 1 (PGs1) (p32) [Source:UniProtKB/Swiss-Prot;Acc:Q99MS8]
absent sperm flagella	ENSMUSG00000025235	Bbs4	602654079	XP_007432887.1	Bardet-Biedl syndrome 4 protein homolog [Source:UniProtKB/Swiss-Prot;Acc:Q8C1Z7]
absent sperm flagella	ENSMUSG00000027274	Mkks	602640088	XP_007426861.1	McKusick-Kaufman/Bardet-Biedl syndromes putative chaperonin [Source:UniProtKB/Swiss-Prot;Acc:Q9JI70]
absent sperm flagella	ENSMUSG00000028572	Hook1	602628191	XP_007421033.1	Protein Hook homolog 1 [Source:UniProtKB/Swiss-Prot;Acc:Q8BIL5]
arrest of spermatogenesis	ENSMUSG00000001558	Klhl10	602660765	XP_007436044.1	Kelch-like protein 10 [Source:UniProtKB/Swiss-Prot;Acc:Q9D5V2]
arrest of spermatogenesis	ENSMUSG00000003131	Pafah1b2	602632124	XP_007422956.1	Platelet-activating factor acetylhydrolase IB subunit beta (EC 3.1.1.47) (PAF acetylhydrolase 30 kDa subunit) (PAF-AH 30 kDa subunit) (PAF-AH subunit beta) (PAFAH subunit beta) [Source:UniProtKB/Swiss-Prot;Acc:Q61206]
arrest of spermatogenesis	ENSMUSG00000003873	Bax	602659546	XP_007435463.1	Apoptosis regulator BAX [Source:UniProtKB/Swiss-Prot;Acc:Q07813]
arrest of spermatogenesis	ENSMUSG00000005447	Pafah1b3	602667220	XP_007439175.1	Platelet-activating factor acetylhydrolase IB subunit gamma (EC 3.1.1.47) (PAF acetylhydrolase 29 kDa subunit) (PAF-AH 29 kDa subunit) (PAF-AH subunit gamma) (PAFAH subunit gamma) [Source:UniProtKB/Swiss-Prot;Acc:Q61205]
arrest of spermatogenesis	ENSMUSG00000005672	Kit	602637090	XP_007425394.1	Mast/stem cell growth factor receptor Precursor (EC 2.7.10.1) (SCFR) (Proto-oncogene tyrosine-protein kinase Kit) (c-kit) (CD117 antigen) [Source:UniProtKB/Swiss-Prot;Acc:P05532]
arrest of spermatogenesis	ENSMUSG00000005917	Otx1	602644057	XP_007428483.1	Homeobox protein OTX1 (Orthodenticle homolog 1) [Source:UniProtKB/Swiss-Prot;Acc:P80205]
arrest of spermatogenesis	ENSMUSG00000010592	Dazl	602678043	XP_007444464.1	Deleted in azoospermia-like (DAZ-like autosomal) (Deleted in azoospermia-like 1) [Source:UniProtKB/Swiss-Prot;Acc:Q64368]
arrest of spermatogenesis	ENSMUSG00000017146	Brca1	602636488	XP_007425098.1	Breast cancer type 1 susceptibility protein homolog [Source:UniProtKB/Swiss-Prot;Acc:P48754]
arrest of spermatogenesis	ENSMUSG00000018554	Ybx2	602673499	XP_007442247.1	Y-box-binding protein 2 (Germ cell-specific Y-box-binding protein) (FRGY2 homolog) [Source:UniProtKB/Swiss-Prot;Acc:Q9Z2C8]
arrest of spermatogenesis	ENSMUSG00000019947	Arid5b	602645249	XP_007429064.1	AT-rich interactive domain-containing protein 5B (ARID domain-containing protein 5B) (MRF1-like) (Modulator recognition factor protein 2) (MRF-2) [Source:UniProtKB/Swiss-Prot;Acc:Q8BM75]
arrest of spermatogenesis	ENSMUSG00000020064	Herc4	602632628	XP_007423204.1	Probable E3 ubiquitin-protein ligase HERC4 (EC 6.3.2.-) (HECT domain and RCC1-like domain-containing protein 4) [Source:UniProtKB/Swiss-Prot;Acc:Q6PAV2]
arrest of spermatogenesis	ENSMUSG00000021461	Fancc	602649861	XP_007431331.1	Fanconi anemia group C protein homolog (Protein FACC) [Source:UniProtKB/Swiss-Prot;Acc:P50652]
arrest of spermatogenesis	ENSMUSG00000023000	Dhh	602663430	XP_007437346.1	Desert hedgehog protein Precursor (DHH) (HHG-3)[Desert hedgehog protein N-product][Desert hedgehog protein C-product] [Source:UniProtKB/Swiss-Prot;Acc:Q61488]
arrest of spermatogenesis	ENSMUSG00000023047	Amhr2	602633842	XP_007423798.1	Anti-Muellerian hormone type-2 receptor Precursor (EC 2.7.11.30) (Anti-Muellerian hormone type II receptor) (AMH type II receptor) (MIS type II receptor) (MISRII) (MRII) [Source:UniProtKB/Swiss-Prot;Acc:Q8K592]
arrest of spermatogenesis	ENSMUSG00000024778	Fas	602645033	XP_007428959.1	Tumor necrosis factor receptor superfamily member 6 Precursor (FASLG receptor) (Apoptosis-mediating surface antigen FAS) (Apo-1 antigen) (CD95 antigen) [Source:UniProtKB/Swiss-Prot;Acc:P25446]
arrest of spermatogenesis	ENSMUSG00000025081	Tdrd1	602662826	XP_007437053.1	Tudor domain-containing protein 1 [Source:UniProtKB/Swiss-Prot;Acc:Q99MV1]
arrest of spermatogenesis	ENSMUSG00000025856	Pdgfa	602638947	XP_007426296.1	Platelet-derived growth factor subunit A Precursor (PDGF subunit A) (Platelet-derived growth factor A chain) (Platelet-derived growth factor alpha polypeptide) (PDGF-1) [Source:UniProtKB/Swiss-Prot;Acc:P20033]
arrest of spermatogenesis	ENSMUSG00000027793	Ccna1	602669350	XP_007440212.1	Cyclin-A1 [Source:UniProtKB/Swiss-Prot;Acc:Q61456]
arrest of spermatogenesis	ENSMUSG00000031574	Star	602654134	XP_007432913.1	Steroidogenic acute regulatory protein, mitochondrial Precursor (StAR) (StARD1) (Luteinizing hormone-induced protein) [Source:UniProtKB/Swiss-Prot;Acc:P51557]
arrest of spermatogenesis	ENSMUSG00000031990	Jam3	602671880	XP_007441450.1	Junctional adhesion molecule C Precursor (JAM-C) (Junctional adhesion molecule 3) (JAM-3) (JAM-2) [Source:UniProtKB/Swiss-Prot;Acc:Q9D8B7]
arrest of spermatogenesis	ENSMUSG00000032076	Cadm1	602651150	XP_007431961.1	Cell adhesion molecule 1 (Immunoglobulin superfamily member 4) (Nectin-like protein 2) (NECL-2) (Tumor suppressor in lung cancer 1) (TSLC-1) (Synaptic cell adhesion molecule) [Source:UniProtKB/Swiss-Prot;Acc:Q8R5M8]
arrest of spermatogenesis	ENSMUSG00000032101	Ddx25	602651150	XP_007431961.1	ATP-dependent RNA helicase DDX25 (EC 3.6.1.-) (DEAD box protein 25) (Gonadotropin-regulated testicular RNA helicase) [Source:UniProtKB/Swiss-Prot;Acc:Q9QY15]
arrest of spermatogenesis	ENSMUSG00000033487	Fndc3a	602641993	XP_007427792.1	Fibronectin type-III domain-containing protein 3a [Source:UniProtKB/Swiss-Prot;Acc:Q8BX90]
arrest of spermatogenesis	ENSMUSG00000034218	Atm	602650760	XP_007431773.1	Serine-protein kinase ATM (EC 2.7.11.1) (Ataxia telangiectasia mutated homolog) (A-T, mutated homolog) [Source:UniProtKB/Swiss-Prot;Acc:Q62388]
arrest of spermatogenesis	ENSMUSG00000035262	Amh	602673485	XP_007442240.1	Muellerian-inhibiting factor Precursor (MIS) (Anti-Muellerian hormone) (AMH) (Muellerian-inhibiting substance) [Source:UniProtKB/Swiss-Prot;Acc:P27106]
arrest of spermatogenesis	ENSMUSG00000037514	Pank2	602668292	XP_007439696.1	pantothenate kinase 2 [Source:RefSeq_peptide;Acc:NP_705721]
arrest of spermatogenesis	ENSMUSG00000038128	Camk4	602649766	XP_007431284.1	Calcium/calmodulin-dependent protein kinase type IV (EC 2.7.11.17) (CAM kinase-GR) (CaMK IV) [Source:UniProtKB/Swiss-Prot;Acc:P08414]
arrest of spermatogenesis	ENSMUSG00000038970	Lmtk2	602636752	XP_007425228.1	Serine/threonine-protein kinase LMTK2 Precursor (EC 2.7.11.1) (Lemur tyrosine kinase 2) (Brain-enriched kinase) [Source:UniProtKB/Swiss-Prot;Acc:Q3TYD6]
arrest of spermatogenesis	ENSMUSG00000039656	Rxrb	602674442	XP_007442711.1	Retinoic acid receptor RXR-beta (Retinoid X receptor beta) (Nuclear receptor subfamily 2 group B member 2) (MHC class I regulatory element-binding protein H-2RIIBP) [Source:UniProtKB/Swiss-Prot;Acc:P28704]
arrest of spermatogenesis	ENSMUSG00000046532	Ar	602659854	XP_007435613.1	Androgen receptor (Dihydrotestosterone receptor) (Nuclear receptor subfamily 3 group C member 4) [Source:UniProtKB/Swiss-Prot;Acc:P19091]
arrest of spermatogenesis	ENSMUSG00000049470	Aff4	602651132	XP_007431952.1	AF4/FMR2 family member 4 [Source:UniProtKB/Swiss-Prot;Acc:Q9ESC8]
arrest of spermatogenesis	ENSMUSG00000053153	Spag16	602651520	XP_007432142.1	Sperm-associated antigen 16 protein (Pf20 protein homolog) [Source:UniProtKB/Swiss-Prot;Acc:Q8K450]
arrest of spermatogenesis	ENSMUSG00000063889	Crem	602642579	XP_007428077.1	cAMP-responsive element modulator [Source:UniProtKB/Swiss-Prot;Acc:P27699]
impaired sperm capacitation	ENSMUSG00000026567	Adcy10	602668771	XP_007439927.1	Adenylate cyclase type 10 (EC 4.6.1.1) (Testicular soluble adenylyl cyclase) (Germ cell soluble adenylyl cyclase) (sAC) [Source:UniProtKB/Swiss-Prot;Acc:Q8C0T9]
impaired sperm capacitation	ENSMUSG00000037049	Smpd1	602643138	XP_007444805.1	Sphingomyelin phosphodiesterase Precursor (EC 3.1.4.12) (Acid sphingomyelinase) (aSMase) [Source:UniProtKB/Swiss-Prot;Acc:Q04519]
impaired sperm capacitation	ENSMUSG00000048003	Catsper4	602638005	XP_007425836.1	Cation channel sperm-associated protein 4 (CatSper4) [Source:UniProtKB/Swiss-Prot;Acc:Q8BVN3]
