# Supplementary material for: Leveraging Comparative Genomics to Identify and Functionally Characterize Genes Associated with Sperm Phenotypes in Python bivittatus (Burmese Python)
Source: Genet Res Int. 2016 Apr 20;2016:7505268. doi: 10.1155/2016/7505268 (PMC4855019; doi:10.1155/2016/7505268)
Supplement: Supplementary file 1 — The authors of this project believe that the benefit of genomics and genetic resources is best accomplished when such resources are freely made available to the research community. Subsequently, the set of mouse and python gene identifiers, along with their orthologous mappings and functional associations with specific phenotypes, have been made freely available to the research community through the supplemental data associated with this publication (Supplemental File 1 and Supplemental File 2). Specifically these supplemental resources include tab-delimited files with gene ontology (biological process, cellular compartment, and molecular function) enrichment results for the sperm associated genes (Supplemental File 3, Supplemental File 4, and Supplemental File 5, resp.) as well as a FASTA file containing the protein sequences for Python bivittatus along with the corresponding sperm associated phenotype for each sequence (Supplemental File 6). [file 7505268.f1.zip › SupplementalFile-2_set98-pythonGenes_associatedSpermPhenotypes.tab.txt]

geneName	pythonGIid	pythonREFid	mouseGeneId	description
Acox1	602664118	XP_007437682.1	ENSMUSG00000020777	Peroxisomal acyl-coenzyme A oxidase 1 (EC 1.3.3.6) (AOX) (Palmitoyl-CoA oxidase) [Source:UniProtKB/Swiss-Prot;Acc:Q9R0H0]
Adcy10	602668771	XP_007439927.1	ENSMUSG00000026567	Adenylate cyclase type 10 (EC 4.6.1.1) (Testicular soluble adenylyl cyclase) (Germ cell soluble adenylyl cyclase) (sAC) [Source:UniProtKB/Swiss-Prot;Acc:Q8C0T9]
Aff4	602651132	XP_007431952.1	ENSMUSG00000049470	AF4/FMR2 family member 4 [Source:UniProtKB/Swiss-Prot;Acc:Q9ESC8]
Amh	602673485	XP_007442240.1	ENSMUSG00000035262	Muellerian-inhibiting factor Precursor (MIS) (Anti-Muellerian hormone) (AMH) (Muellerian-inhibiting substance) [Source:UniProtKB/Swiss-Prot;Acc:P27106]
Amhr2	602633842	XP_007423798.1	ENSMUSG00000023047	Anti-Muellerian hormone type-2 receptor Precursor (EC 2.7.11.30) (Anti-Muellerian hormone type II receptor) (AMH type II receptor) (MIS type II receptor) (MISRII) (MRII) [Source:UniProtKB/Swiss-Prot;Acc:Q8K592]
Apaf1	602626596	XP_007420252.1	ENSMUSG00000019979	Apoptotic protease-activating factor 1 (Apaf-1) [Source:UniProtKB/Swiss-Prot;Acc:O88879]
Ar	602659854	XP_007435613.1	ENSMUSG00000046532	Androgen receptor (Dihydrotestosterone receptor) (Nuclear receptor subfamily 3 group C member 4) [Source:UniProtKB/Swiss-Prot;Acc:P19091]
Arid5b	602645249	XP_007429064.1	ENSMUSG00000019947	AT-rich interactive domain-containing protein 5B (ARID domain-containing protein 5B) (MRF1-like) (Modulator recognition factor protein 2) (MRF-2) [Source:UniProtKB/Swiss-Prot;Acc:Q8BM75]
Atm	602650760	XP_007431773.1	ENSMUSG00000034218	Serine-protein kinase ATM (EC 2.7.11.1) (Ataxia telangiectasia mutated homolog) (A-T, mutated homolog) [Source:UniProtKB/Swiss-Prot;Acc:Q62388]
Atp2b4	602636784	XP_007425244.1	ENSMUSG00000026463	plasma membrane calcium ATPase 4 [Source:RefSeq_peptide;Acc:NP_998781]
B4galt1	602642303	XP_007427942.1	ENSMUSG00000028413	Beta-1,4-galactosyltransferase 1 (EC 2.4.1.-) (Beta-1,4-GalTase 1) (Beta4Gal-T1) (b4Gal-T1) (UDP-galactose:beta-N-acetylglucosamine beta-1,4-galactosyltransferase 1) [Source:UniProtKB/Swiss-Prot;Acc:P15535]
Bax	602659546	XP_007435463.1	ENSMUSG00000003873	Apoptosis regulator BAX [Source:UniProtKB/Swiss-Prot;Acc:Q07813]
Bbs1	602650942	XP_007431861.1	ENSMUSG00000006464	Bardet-Biedl syndrome 1 homolog [Source:RefSeq_peptide;Acc:NP_001028300]
Bbs4	602654079	XP_007432887.1	ENSMUSG00000025235	Bardet-Biedl syndrome 4 protein homolog [Source:UniProtKB/Swiss-Prot;Acc:Q8C1Z7]
Bdkrb2	602676171	XP_007443555.1	ENSMUSG00000021070	B2 bradykinin receptor (BK-2 receptor) (B2R) [Source:UniProtKB/Swiss-Prot;Acc:P32299]
Brca1	602636488	XP_007425098.1	ENSMUSG00000017146	Breast cancer type 1 susceptibility protein homolog [Source:UniProtKB/Swiss-Prot;Acc:P48754]
Brdt	602676922	XP_007443915.1	ENSMUSG00000029279	Bromodomain testis-specific protein (RING3-like protein) (Bromodomain-containing female sterile homeotic-like protein) [Source:UniProtKB/Swiss-Prot;Acc:Q91Y44]
Cadm1	602651150	XP_007431961.1	ENSMUSG00000032076	Cell adhesion molecule 1 (Immunoglobulin superfamily member 4) (Nectin-like protein 2) (NECL-2) (Tumor suppressor in lung cancer 1) (TSLC-1) (Synaptic cell adhesion molecule) [Source:UniProtKB/Swiss-Prot;Acc:Q8R5M8]
Camk4	602649766	XP_007431284.1	ENSMUSG00000038128	Calcium/calmodulin-dependent protein kinase type IV (EC 2.7.11.17) (CAM kinase-GR) (CaMK IV) [Source:UniProtKB/Swiss-Prot;Acc:P08414]
Catsper2	602661750	XP_007436523.1	ENSMUSG00000033486	Cation channel sperm-associated protein 2 (CatSper2) [Source:UniProtKB/Swiss-Prot;Acc:A2ARP9]
Catsper3	602649718	XP_007431260.1	ENSMUSG00000021499	Cation channel sperm-associated protein 3 (CatSper3) [Source:UniProtKB/Swiss-Prot;Acc:Q80W99]
Catsper4	602638005	XP_007425836.1	ENSMUSG00000048003	Cation channel sperm-associated protein 4 (CatSper4) [Source:UniProtKB/Swiss-Prot;Acc:Q8BVN3]
Ccna1	602669350	XP_007440212.1	ENSMUSG00000027793	Cyclin-A1 [Source:UniProtKB/Swiss-Prot;Acc:Q61456]
Cit	602669122	XP_007440100.1	ENSMUSG00000029516	Citron Rho-interacting kinase (EC 2.7.11.1) (CRIK) (Rho-interacting, serine/threonine-protein kinase 21) [Source:UniProtKB/Swiss-Prot;Acc:P49025]
Clcn2	602667979	XP_007439544.1	ENSMUSG00000022843	Chloride channel protein 2 (ClC-2) [Source:UniProtKB/Swiss-Prot;Acc:Q9R0A1]
Clip1	602631820	XP_007422807.1	ENSMUSG00000049550	CAP-Gly domain-containing linker protein 1 (Restin) [Source:UniProtKB/Swiss-Prot;Acc:Q922J3]
Cnot7	602640312	XP_007426971.1	ENSMUSG00000031601	CCR4-NOT transcription complex subunit 7 (CCR4-associated factor 1) (CAF-1) [Source:UniProtKB/Swiss-Prot;Acc:Q60809]
Crem	602642579	XP_007428077.1	ENSMUSG00000063889	cAMP-responsive element modulator [Source:UniProtKB/Swiss-Prot;Acc:P27699]
Csnk2a2	602669430	XP_007440252.1	ENSMUSG00000046707	Casein kinase II subunit alpha' (EC 2.7.11.1) (CK II) [Source:UniProtKB/Swiss-Prot;Acc:O54833]
Dazl	602678043	XP_007444464.1	ENSMUSG00000010592	Deleted in azoospermia-like (DAZ-like autosomal) (Deleted in azoospermia-like 1) [Source:UniProtKB/Swiss-Prot;Acc:Q64368]
Ddr2	602667640	XP_007439379.1	ENSMUSG00000026674	Discoidin domain-containing receptor 2 (EC 2.7.10.1) (Discoidin domain receptor 2) (Receptor protein-tyrosine kinase TKT) (Tyrosine-protein kinase TYRO10) [Source:UniProtKB/Swiss-Prot;Acc:Q62371]
Ddx25	602651150	XP_007431961.1	ENSMUSG00000032101	ATP-dependent RNA helicase DDX25 (EC 3.6.1.-) (DEAD box protein 25) (Gonadotropin-regulated testicular RNA helicase) [Source:UniProtKB/Swiss-Prot;Acc:Q9QY15]
Ddx4	602628950	XP_007421406.1	ENSMUSG00000021758	Probable ATP-dependent RNA helicase DDX4 (EC 3.6.1.-) (DEAD box protein 4) (Vasa homolog) (Mvh) [Source:UniProtKB/Swiss-Prot;Acc:Q61496]
Dhh	602663430	XP_007437346.1	ENSMUSG00000023000	Desert hedgehog protein Precursor (DHH) (HHG-3)[Desert hedgehog protein N-product][Desert hedgehog protein C-product] [Source:UniProtKB/Swiss-Prot;Acc:Q61488]
Dmc1	602675131	XP_007443050.1	ENSMUSG00000022429	Meiotic recombination protein DMC1/LIM15 homolog [Source:UniProtKB/Swiss-Prot;Acc:Q61880]
Dmrtc2	602645785	XP_007429329.1	ENSMUSG00000011349	Doublesex- and mab-3-related transcription factor C2 (Doublesex- and mab-3-related transcription factor 7) [Source:UniProtKB/Swiss-Prot;Acc:Q8CGW9]
Dnaja1	602642307	XP_007427944.1	ENSMUSG00000028410	DnaJ homolog subfamily A member 1 (Heat shock 40 kDa protein 4) (DnaJ protein homolog 2) (HSJ-2) [Source:UniProtKB/Swiss-Prot;Acc:P63037]
Espl1	602635992	XP_007424856.1	ENSMUSG00000058290	Separin (EC 3.4.22.49) (Separase) (Caspase-like protein ESPL1) (Extra spindle poles-like 1 protein) [Source:UniProtKB/Swiss-Prot;Acc:P60330]
Etv5	602627506	XP_007420699.1	ENSMUSG00000013089	ETS translocation variant 5 [Source:UniProtKB/Swiss-Prot;Acc:Q9CXC9]
Ewsr1	602671725	XP_007441373.1	ENSMUSG00000009079	RNA-binding protein EWS [Source:UniProtKB/Swiss-Prot;Acc:Q61545]
Fancc	602649861	XP_007431331.1	ENSMUSG00000021461	Fanconi anemia group C protein homolog (Protein FACC) [Source:UniProtKB/Swiss-Prot;Acc:P50652]
Fancd2	602641993	XP_007427792.1	ENSMUSG00000034023	Fanconi anemia group D2 protein homolog (Protein FACD2) [Source:UniProtKB/Swiss-Prot;Acc:Q80V62]
Fas	602645033	XP_007428959.1	ENSMUSG00000024778	Tumor necrosis factor receptor superfamily member 6 Precursor (FASLG receptor) (Apoptosis-mediating surface antigen FAS) (Apo-1 antigen) (CD95 antigen) [Source:UniProtKB/Swiss-Prot;Acc:P25446]
Fkbp6	602677504	XP_007444200.1	ENSMUSG00000040013	FK506-binding protein 6 (EC 5.2.1.8) (Peptidyl-prolyl cis-trans isomerase) (PPIase) (Rotamase) (36 kDa FK506-binding protein) (FKBP-36) (Immunophilin FKBP36) [Source:UniProtKB/Swiss-Prot;Acc:Q91XW8]
Fndc3a	602641993	XP_007427792.1	ENSMUSG00000033487	Fibronectin type-III domain-containing protein 3a [Source:UniProtKB/Swiss-Prot;Acc:Q8BX90]
Fos	602637329	XP_007425512.1	ENSMUSG00000021250	Proto-oncogene protein c-fos (Cellular oncogene fos) [Source:UniProtKB/Swiss-Prot;Acc:P01101]
Gal3st1	602670482	XP_007440766.1	ENSMUSG00000049721	Galactosylceramide sulfotransferase (EC 2.8.2.11) (GalCer sulfotransferase) (Cerebroside sulfotransferase) (3'-phosphoadenylylsulfate:galactosylceramide 3'-sulfotransferase) [Source:UniProtKB/Swiss-Prot;Acc:Q9JHE4]
Gja1	602650805	XP_007431795.1	ENSMUSG00000050953	Gap junction alpha-1 protein (Connexin-43) (Cx43) (Gap junction 43 kDa heart protein) [Source:UniProtKB/Swiss-Prot;Acc:P23242]
Golt1a	602636778	XP_007425241.1	ENSMUSG00000041717	Vesicle transport protein GOT1A (Golgi transport 1 homolog A) [Source:UniProtKB/Swiss-Prot;Acc:Q9DCQ3]
Gopc	602652280	XP_007432513.1	ENSMUSG00000019861	Golgi-associated PDZ and coiled-coil motif-containing protein (PDZ protein interacting specifically with TC10) (PIST) [Source:UniProtKB/Swiss-Prot;Acc:Q8BH60]
Herc4	602632628	XP_007423204.1	ENSMUSG00000020064	Probable E3 ubiquitin-protein ligase HERC4 (EC 6.3.2.-) (HECT domain and RCC1-like domain-containing protein 4) [Source:UniProtKB/Swiss-Prot;Acc:Q6PAV2]
Hook1	602628191	XP_007421033.1	ENSMUSG00000028572	Protein Hook homolog 1 [Source:UniProtKB/Swiss-Prot;Acc:Q8BIL5]
Insl3	602634845	XP_007424293.1	ENSMUSG00000079019	Insulin-like 3 Precursor (Leydig insulin-like peptide) (Ley-I-L) (Relaxin-like factor)[Insulin-like 3 B chain][Insulin-like 3 A chain] [Source:UniProtKB/Swiss-Prot;Acc:O09107]
Jam3	602671880	XP_007441450.1	ENSMUSG00000031990	Junctional adhesion molecule C Precursor (JAM-C) (Junctional adhesion molecule 3) (JAM-3) (JAM-2) [Source:UniProtKB/Swiss-Prot;Acc:Q9D8B7]
Kcnj6	602631132	XP_007422472.1	ENSMUSG00000043301	G protein-activated inward rectifier potassium channel 2 (GIRK2) (Potassium channel, inwardly rectifying subfamily J member 6) (Inward rectifier K(+) channel Kir3.2) [Source:UniProtKB/Swiss-Prot;Acc:P48542]
Kit	602637090	XP_007425394.1	ENSMUSG00000005672	Mast/stem cell growth factor receptor Precursor (EC 2.7.10.1) (SCFR) (Proto-oncogene tyrosine-protein kinase Kit) (c-kit) (CD117 antigen) [Source:UniProtKB/Swiss-Prot;Acc:P05532]
Klhl10	602660765	XP_007436044.1	ENSMUSG00000001558	Kelch-like protein 10 [Source:UniProtKB/Swiss-Prot;Acc:Q9D5V2]
Krt19	602655520	XP_007433507.1	ENSMUSG00000020911	Keratin, type I cytoskeletal 19 (Cytokeratin-19) (CK-19) (Keratin-19) (K19) [Source:UniProtKB/Swiss-Prot;Acc:P19001]
Lama2	602678332	XP_007444605.1	ENSMUSG00000019899	Laminin subunit alpha-2 Precursor (Laminin M chain) (Merosin heavy chain) [Source:UniProtKB/Swiss-Prot;Acc:Q60675]
Lep	602676741	XP_007443828.1	ENSMUSG00000059201	Leptin Precursor (Obesity factor) [Source:UniProtKB/Swiss-Prot;Acc:P41160]
Lgr4	602657831	XP_007434629.1	ENSMUSG00000050199	Leucine-rich repeat-containing G-protein coupled receptor 4 Precursor [Source:UniProtKB/Swiss-Prot;Acc:A2ARI4]
Limk2	602661859	XP_007436577.1	ENSMUSG00000020451	LIM domain kinase 2 (EC 2.7.11.1) (LIMK-2) [Source:UniProtKB/Swiss-Prot;Acc:O54785]
Lmtk2	602636752	XP_007425228.1	ENSMUSG00000038970	Serine/threonine-protein kinase LMTK2 Precursor (EC 2.7.11.1) (Lemur tyrosine kinase 2) (Brain-enriched kinase) [Source:UniProtKB/Swiss-Prot;Acc:Q3TYD6]
Map7	602628049	XP_007420966.1	ENSMUSG00000019996	Ensconsin (Microtubule-associated protein 7) (MAP-7) (Epithelial microtubule-associated protein of 115 kDa) (E-MAP-115) [Source:UniProtKB/Swiss-Prot;Acc:O88735]
Meox2	602640745	XP_007427180.1	ENSMUSG00000036144	Homeobox protein MOX-2 (Mesenchyme homeobox 2) [Source:UniProtKB/Swiss-Prot;Acc:P32443]
Mkks	602640088	XP_007426861.1	ENSMUSG00000027274	McKusick-Kaufman/Bardet-Biedl syndromes putative chaperonin [Source:UniProtKB/Swiss-Prot;Acc:Q9JI70]
Nos2	602673385	XP_007442190.1	ENSMUSG00000020826	Nitric oxide synthase, inducible (EC 1.14.13.39) (Inducible NO synthase) (Inducible NOS) (iNOS) (NOS type II) (Macrophage NOS) (MAC-NOS) [Source:UniProtKB/Swiss-Prot;Acc:P29477]
Npepps	602638432	XP_007426044.1	ENSMUSG00000001441	Puromycin-sensitive aminopeptidase (EC 3.4.11.-) (PSA) [Source:UniProtKB/Swiss-Prot;Acc:Q11011]
Nsun7	602644725	XP_007428811.1	ENSMUSG00000029206	Putative methyltransferase NSUN7 (EC 2.1.1.-) (NOL1/NOP2/Sun domain family member 7) [Source:UniProtKB/Swiss-Prot;Acc:Q14AW5]
Otx1	602644057	XP_007428483.1	ENSMUSG00000005917	Homeobox protein OTX1 (Orthodenticle homolog 1) [Source:UniProtKB/Swiss-Prot;Acc:P80205]
Pafah1b2	602632124	XP_007422956.1	ENSMUSG00000003131	Platelet-activating factor acetylhydrolase IB subunit beta (EC 3.1.1.47) (PAF acetylhydrolase 30 kDa subunit) (PAF-AH 30 kDa subunit) (PAF-AH subunit beta) (PAFAH subunit beta) [Source:UniProtKB/Swiss-Prot;Acc:Q61206]
Pafah1b3	602667220	XP_007439175.1	ENSMUSG00000005447	Platelet-activating factor acetylhydrolase IB subunit gamma (EC 3.1.1.47) (PAF acetylhydrolase 29 kDa subunit) (PAF-AH 29 kDa subunit) (PAF-AH subunit gamma) (PAFAH subunit gamma) [Source:UniProtKB/Swiss-Prot;Acc:Q61205]
Pank2	602668292	XP_007439696.1	ENSMUSG00000037514	pantothenate kinase 2 [Source:RefSeq_peptide;Acc:NP_705721]
Pdgfa	602638947	XP_007426296.1	ENSMUSG00000025856	Platelet-derived growth factor subunit A Precursor (PDGF subunit A) (Platelet-derived growth factor A chain) (Platelet-derived growth factor alpha polypeptide) (PDGF-1) [Source:UniProtKB/Swiss-Prot;Acc:P20033]
Piwil4	602660511	XP_007435920.1	ENSMUSG00000036912	Piwi-like protein 4 (mAgo5) [Source:UniProtKB/Swiss-Prot;Acc:Q8CGT6]
Plcd4	602657859	XP_007434643.1	ENSMUSG00000026173	1-phosphatidylinositol-4,5-bisphosphate phosphodiesterase delta-4 (EC 3.1.4.11) (Phosphoinositide phospholipase C delta-4) (Phospholipase C-delta-4) (PLC-delta-4) [Source:UniProtKB/Swiss-Prot;Acc:Q8K3R3]
Poll	602638357	XP_007426007.1	ENSMUSG00000025218	DNA polymerase lambda (EC 2.7.7.7) (EC 4.2.99.-) (Pol Lambda) (DNA polymerase kappa) [Source:UniProtKB/Swiss-Prot;Acc:Q9QXE2]
Psme4	602638049	XP_007425858.1	ENSMUSG00000040850	Proteasome activator complex subunit 4 (Proteasome activator PA200) (Protein TEMO) [Source:UniProtKB/Swiss-Prot;Acc:Q5SSW2]
Rxrb	602674442	XP_007442711.1	ENSMUSG00000039656	Retinoic acid receptor RXR-beta (Retinoid X receptor beta) (Nuclear receptor subfamily 2 group B member 2) (MHC class I regulatory element-binding protein H-2RIIBP) [Source:UniProtKB/Swiss-Prot;Acc:P28704]
S100a11	602644838	XP_007428864.1	ENSMUSG00000027907	Protein S100-A11 (S100 calcium-binding protein A11) (Protein S100C) (Calgizzarin) (Endothelial monocyte-activating polypeptide) (EMAP) [Source:UniProtKB/Swiss-Prot;Acc:P50543]
Sbf1	602669790	XP_007440427.1	ENSMUSG00000036529	Myotubularin-related protein 5 (SET-binding factor 1) (Sbf1) [Source:UniProtKB/Swiss-Prot;Acc:Q6ZPE2]
Sirt1	602661515	XP_007436408.1	ENSMUSG00000020063	NAD-dependent deacetylase sirtuin-1 (EC 3.5.1.-) (SIR2alpha) (mSIR2a) (Sir2) (SIR2-like protein 1) [Source:UniProtKB/Swiss-Prot;Acc:Q923E4]
Slc12a2	602630887	XP_007422352.1	ENSMUSG00000024597	Solute carrier family 12 member 2 (Bumetanide-sensitive sodium-(potassium)-chloride cotransporter 1) (Basolateral Na-K-Cl symporter) [Source:UniProtKB/Swiss-Prot;Acc:P55012]
Slc26a8	602674151	XP_007442569.1	ENSMUSG00000036196	Testis anion transporter 1 (Anion exchange transporter) (Solute carrier family 26 member 8) [Source:UniProtKB/Swiss-Prot;Acc:Q8R0C3]
Smpd1	602643138	XP_007444805.1	ENSMUSG00000037049	Sphingomyelin phosphodiesterase Precursor (EC 3.1.4.12) (Acid sphingomyelinase) (aSMase) [Source:UniProtKB/Swiss-Prot;Acc:Q04519]
Spag16	602651520	XP_007432142.1	ENSMUSG00000053153	Sperm-associated antigen 16 protein (Pf20 protein homolog) [Source:UniProtKB/Swiss-Prot;Acc:Q8K450]
Star	602654134	XP_007432913.1	ENSMUSG00000031574	Steroidogenic acute regulatory protein, mitochondrial Precursor (StAR) (StARD1) (Luteinizing hormone-induced protein) [Source:UniProtKB/Swiss-Prot;Acc:P51557]
Sycp3	602626100	XP_007420012.1	ENSMUSG00000020059	Synaptonemal complex protein 3 (SCP-3) [Source:UniProtKB/Swiss-Prot;Acc:P70281]
Taldo1	602670903	XP_007440970.1	ENSMUSG00000025503	Transaldolase (EC 2.2.1.2) [Source:UniProtKB/Swiss-Prot;Acc:Q93092]
Tdrd1	602662826	XP_007437053.1	ENSMUSG00000025081	Tudor domain-containing protein 1 [Source:UniProtKB/Swiss-Prot;Acc:Q99MV1]
Thra	602627599	XP_007420744.1	ENSMUSG00000058756	Thyroid hormone receptor alpha (Nuclear receptor subfamily 1 group A member 1) (C-erbA-alpha) (c-erbA-1) [Source:UniProtKB/Swiss-Prot;Acc:P63058]
Thrb	602629638	XP_007421744.1	ENSMUSG00000021779	Thyroid hormone receptor beta (Nuclear receptor subfamily 1 group A member 2) [Source:UniProtKB/Swiss-Prot;Acc:P37242]
Tpgs1	602652526	XP_007432632.1	ENSMUSG00000020308	Tubulin polyglutamylase complex subunit 1 (PGs1) (p32) [Source:UniProtKB/Swiss-Prot;Acc:Q99MS8]
Ube2b	602630058	XP_007421948.1	ENSMUSG00000020390	Ubiquitin-conjugating enzyme E2 B (EC 6.3.2.19) (Ubiquitin-protein ligase B) (Ubiquitin carrier protein B) (HR6B) (E214K) [Source:UniProtKB/Swiss-Prot;Acc:P63147]
Ybx2	602673499	XP_007442247.1	ENSMUSG00000018554	Y-box-binding protein 2 (Germ cell-specific Y-box-binding protein) (FRGY2 homolog) [Source:UniProtKB/Swiss-Prot;Acc:Q9Z2C8]
Zglp1	602648481	XP_007430657.1	ENSMUSG00000079681	GATA-like protein 1 (GLP-1) [Source:UniProtKB/Swiss-Prot;Acc:Q1WG82]
Zpbp	602662085	XP_007436688.1	ENSMUSG00000020193	Zona pellucida-binding protein 1 Precursor (Sp38) [Source:UniProtKB/Swiss-Prot;Acc:Q62522]
Zpbp2	602662085	XP_007436688.1	ENSMUSG00000017195	Zona pellucida-binding protein 2 Precursor [Source:UniProtKB/Swiss-Prot;Acc:Q6X786]
