# Supplementary material for: Leveraging Comparative Genomics to Identify and Functionally Characterize Genes Associated with Sperm Phenotypes in Python bivittatus (Burmese Python)
Source: Genet Res Int. 2016 Apr 20;2016:7505268. doi: 10.1155/2016/7505268 (PMC4855019; doi:10.1155/2016/7505268)
Supplement: Supplementary file 1 — The authors of this project believe that the benefit of genomics and genetic resources is best accomplished when such resources are freely made available to the research community. Subsequently, the set of mouse and python gene identifiers, along with their orthologous mappings and functional associations with specific phenotypes, have been made freely available to the research community through the supplemental data associated with this publication (Supplemental File 1 and Supplemental File 2). Specifically these supplemental resources include tab-delimited files with gene ontology (biological process, cellular compartment, and molecular function) enrichment results for the sperm associated genes (Supplemental File 3, Supplemental File 4, and Supplemental File 5, resp.) as well as a FASTA file containing the protein sequences for Python bivittatus along with the corresponding sperm associated phenotype for each sequence (Supplemental File 6). [file 7505268.f1.zip › SupplementalFile-3-SpermGenesEnrich_GO_BP.humanGenome.tab.txt]

Category	Term	Count	%	PValue	Genes	List Total	Pop Hits	Pop Total	Fold Enrichment	Bonferroni	Benjamini	FDR
GOTERM_BP_FAT	GO:0019953~sexual reproduction	45	46.391752577319586	7.204930708778875E-40	ACOX1, DHH, BBS4, INSL3, CADM1, CREM, KIT, SPAG16, YBX2, HOOK1, ZPBP, DDX25, DNAJA1, PAFAH1B3, MKKS, DAZL, PIWIL4, PAFAH1B2, ADCY10, CCNA1, FNDC3A, GAL3ST1, TDRD1, FANCC, B4GALT1, LIMK2, AFF4, SIRT1, UBE2B, ATM, LEP, BBS1, CATSPER4, SBF1, CATSPER2, SYCP3, SLC26A8, FANCD2, CATSPER3, ZPBP2, BAX, ZGLP1, PSME4, KLHL10, DMC1	95	458	13528	13.991266375545852	9.986033962367521E-37	9.986033962367521E-37	1.1856780529074781E-36
GOTERM_BP_FAT	GO:0007276~gamete generation	41	42.2680412371134	7.701090844869609E-37	ACOX1, DHH, BBS4, INSL3, CADM1, CREM, KIT, SPAG16, YBX2, HOOK1, DDX25, DNAJA1, PAFAH1B3, MKKS, DAZL, PIWIL4, PAFAH1B2, ADCY10, CCNA1, FNDC3A, GAL3ST1, TDRD1, FANCC, LIMK2, AFF4, SIRT1, UBE2B, ATM, LEP, CATSPER4, SBF1, CATSPER2, SYCP3, SLC26A8, FANCD2, CATSPER3, BAX, ZGLP1, KLHL10, PSME4, DMC1	95	395	13528	14.780759493670885	1.0673711910989278E-33	5.336855955494639E-34	1.2673285514158913E-33
GOTERM_BP_FAT	GO:0048232~male gamete generation	37	38.144329896907216	3.464611196592656E-35	ACOX1, DHH, BBS4, INSL3, CADM1, CREM, KIT, SPAG16, YBX2, HOOK1, DDX25, DNAJA1, PAFAH1B3, MKKS, DAZL, PIWIL4, PAFAH1B2, ADCY10, CCNA1, FNDC3A, GAL3ST1, TDRD1, LIMK2, AFF4, SIRT1, UBE2B, CATSPER4, CATSPER2, SYCP3, SLC26A8, SBF1, CATSPER3, BAX, ZGLP1, KLHL10, PSME4, DMC1	95	308	13528	17.106493506493507	4.801951118477421E-32	1.600650372825807E-32	5.701530831729061E-32
GOTERM_BP_FAT	GO:0007283~spermatogenesis	37	38.144329896907216	3.464611196592656E-35	ACOX1, DHH, BBS4, INSL3, CADM1, CREM, KIT, SPAG16, YBX2, HOOK1, DDX25, DNAJA1, PAFAH1B3, MKKS, DAZL, PIWIL4, PAFAH1B2, ADCY10, CCNA1, FNDC3A, GAL3ST1, TDRD1, LIMK2, AFF4, SIRT1, UBE2B, CATSPER4, CATSPER2, SYCP3, SLC26A8, SBF1, CATSPER3, BAX, ZGLP1, KLHL10, PSME4, DMC1	95	308	13528	17.106493506493507	4.801951118477421E-32	1.600650372825807E-32	5.701530831729061E-32
GOTERM_BP_FAT	GO:0032504~multicellular organism reproduction	42	43.29896907216495	1.5399684782132019E-34	ACOX1, DHH, BBS4, INSL3, CADM1, CREM, KIT, SPAG16, YBX2, HOOK1, DDX25, DNAJA1, PAFAH1B3, MKKS, DAZL, PIWIL4, PAFAH1B2, ADCY10, CCNA1, FNDC3A, GAL3ST1, TDRD1, FANCC, B4GALT1, LIMK2, AFF4, SIRT1, UBE2B, ATM, LEP, CATSPER4, SBF1, CATSPER2, SYCP3, SLC26A8, FANCD2, CATSPER3, BAX, ZGLP1, KLHL10, PSME4, DMC1	95	487	13528	12.280903490759751	2.1343963108034978E-31	5.335990777008744E-32	2.534246199705902E-31
GOTERM_BP_FAT	GO:0048609~reproductive process in a multicellular organism	42	43.29896907216495	1.5399684782132019E-34	ACOX1, DHH, BBS4, INSL3, CADM1, CREM, KIT, SPAG16, YBX2, HOOK1, DDX25, DNAJA1, PAFAH1B3, MKKS, DAZL, PIWIL4, PAFAH1B2, ADCY10, CCNA1, FNDC3A, GAL3ST1, TDRD1, FANCC, B4GALT1, LIMK2, AFF4, SIRT1, UBE2B, ATM, LEP, CATSPER4, SBF1, CATSPER2, SYCP3, SLC26A8, FANCD2, CATSPER3, BAX, ZGLP1, KLHL10, PSME4, DMC1	95	487	13528	12.280903490759751	2.1343963108034978E-31	5.335990777008744E-32	2.534246199705902E-31
GOTERM_BP_FAT	GO:0003006~reproductive developmental process	27	27.835051546391753	2.6998191417367655E-23	INSL3, BBS4, DHH, KIT, LGR4, YBX2, HOOK1, DDX25, MKKS, DAZL, FNDC3A, TDRD1, FANCC, B4GALT1, AMHR2, AR, AFF4, UBE2B, SIRT1, LEP, AMH, SYCP3, DMRTC2, BAX, ZGLP1, KLHL10, DMC1	95	262	13528	14.674809160305342	3.741949330447157E-20	7.483898660894313E-21	4.442952240021372E-20
GOTERM_BP_FAT	GO:0048610~reproductive cellular process	22	22.68041237113402	2.5493699616669694E-21	B4GALT1, BBS4, DHH, AFF4, KIT, UBE2B, YBX2, HOOK1, ZPBP, SYCP3, ZPBP2, BAX, DDX25, ZGLP1, MKKS, DAZL, PIWIL4, KLHL10, DMC1, FNDC3A, TDRD1, FANCC	95	162	13528	19.33827160493827	3.5334267668704195E-18	5.889044611450699E-19	4.195365832744297E-18
GOTERM_BP_FAT	GO:0007281~germ cell development	18	18.556701030927837	2.1957531425723676E-19	BBS4, DHH, AFF4, KIT, UBE2B, YBX2, HOOK1, SYCP3, BAX, DDX25, ZGLP1, MKKS, DAZL, KLHL10, DMC1, FNDC3A, TDRD1, FANCC	95	101	13528	25.37821782178218	3.0433138556053015E-16	4.347591222293288E-17	3.613436986393901E-16
GOTERM_BP_FAT	GO:0048515~spermatid differentiation	14	14.432989690721648	6.973332171819671E-17	HOOK1, DHH, BBS4, SYCP3, DDX25, BAX, AFF4, MKKS, KIT, KLHL10, DMC1, FNDC3A, UBE2B, YBX2	95	57	13528	34.97543859649122	1.538769112130467E-13	1.9206858326015208E-14	1.7763568394002505E-13
GOTERM_BP_FAT	GO:0007286~spermatid development	13	13.402061855670103	1.6247999207272675E-15	HOOK1, DHH, BBS4, SYCP3, DDX25, AFF4, MKKS, KIT, KLHL10, DMC1, FNDC3A, UBE2B, YBX2	95	54	13528	34.281481481481485	2.3081536681957004E-12	2.5646151868841116E-13	2.7422508708241367E-12
GOTERM_BP_FAT	GO:0007548~sex differentiation	15	15.463917525773196	2.0514092736665247E-12	B4GALT1, AMHR2, INSL3, DHH, AR, SIRT1, LGR4, LEP, AMH, DMRTC2, BAX, MKKS, KLHL10, DMC1, FNDC3A	95	151	13528	14.14569536423841	2.843183688483464E-9	2.843183466438859E-10	3.3758107420567285E-9
GOTERM_BP_FAT	GO:0045137~development of primary sexual characteristics	12	12.371134020618557	1.1504067823709688E-9	LEP, DHH, INSL3, AMH, AR, BAX, MKKS, KLHL10, DMC1, SIRT1, FNDC3A, LGR4	95	127	13528	13.45511811023622	1.5944625127994883E-6	1.4495124256441727E-7	1.893164702782002E-6
GOTERM_BP_FAT	GO:0008406~gonad development	11	11.34020618556701	5.089570386717716E-9	LEP, DHH, INSL3, AMH, AR, BAX, MKKS, KLHL10, DMC1, SIRT1, FNDC3A	95	112	13528	13.985714285714284	7.054119755989241E-6	5.878452136176548E-7	8.375641580293802E-6
GOTERM_BP_FAT	GO:0048608~reproductive structure development	11	11.34020618556701	1.6002405140735815E-8	LEP, DHH, INSL3, AMH, AR, BAX, MKKS, KLHL10, DMC1, SIRT1, FNDC3A	95	126	13528	12.431746031746032	2.217908779555966E-5	1.7061011411412252E-6	2.6334324421117827E-5
GOTERM_BP_FAT	GO:0046661~male sex differentiation	9	9.278350515463918	3.728547040553871E-8	AMHR2, DHH, INSL3, AMH, AR, BAX, KLHL10, FNDC3A, LGR4	95	73	13528	17.556164383561644	5.167632763969365E-5	3.6912548235790155E-6	6.135874579538125E-5
GOTERM_BP_FAT	GO:0051327~M phase of meiotic cell cycle	9	9.278350515463918	3.7884117131564453E-7	SLC26A8, SYCP3, FANCD2, ESPL1, PIWIL4, DMC1, CCNA1, ATM, TDRD1	95	98	13528	13.077551020408164	5.249361357035909E-4	3.500431819536409E-5	6.234374283708988E-4
GOTERM_BP_FAT	GO:0007126~meiosis	9	9.278350515463918	3.7884117131564453E-7	SLC26A8, SYCP3, FANCD2, ESPL1, PIWIL4, DMC1, CCNA1, ATM, TDRD1	95	98	13528	13.077551020408164	5.249361357035909E-4	3.500431819536409E-5	6.234374283708988E-4
GOTERM_BP_FAT	GO:0051321~meiotic cell cycle	9	9.278350515463918	4.429368212220865E-7	SLC26A8, SYCP3, FANCD2, ESPL1, PIWIL4, DMC1, CCNA1, ATM, TDRD1	95	100	13528	12.816	6.137221656365988E-4	3.8368674539435155E-5	7.289156429446386E-4
GOTERM_BP_FAT	GO:0046546~development of primary male sexual characteristics	7	7.216494845360824	5.688843781945648E-6	DHH, INSL3, AR, BAX, KLHL10, FNDC3A, LGR4	95	65	13528	15.335384615384614	0.00785375672768207	4.6370186347788334E-4	0.009361423379516953
GOTERM_BP_FAT	GO:0009566~fertilization	7	7.216494845360824	1.770733632597022E-5	B4GALT1, BBS1, ZPBP, ZPBP2, BAX, KLHL10, FNDC3A	95	79	13528	12.617721518987342	0.024243864971100648	0.0013625478565103544	0.029136057000500593
GOTERM_BP_FAT	GO:0008584~male gonad development	6	6.185567010309279	2.92167086948032E-5	DHH, INSL3, AR, BAX, KLHL10, FNDC3A	95	52	13528	16.430769230769233	0.03968598574074722	0.0021290435131937624	0.04806956641156823
GOTERM_BP_FAT	GO:0009725~response to hormone stimulus	12	12.371134020618557	4.6397081447869875E-5	LEP, DHH, FOS, KRT19, AR, THRA, STAR, PDGFA, FAS, ADCY10, UBE2B, BRCA1	95	367	13528	4.656130790190736	0.06228371781387643	0.003210228499450629	0.07632589721053851
GOTERM_BP_FAT	GO:0007292~female gamete generation	6	6.185567010309279	8.648111918126939E-5	LEP, ZGLP1, DMC1, SIRT1, ATM, YBX2	95	65	13528	13.144615384615385	0.11296249484910137	0.005691741002221362	0.14222241161343518
GOTERM_BP_FAT	GO:0000279~M phase	11	11.34020618556701	9.345498778188445E-5	SLC26A8, SYCP3, FANCD2, CLIP1, ESPL1, PIWIL4, DMC1, CIT, CCNA1, ATM, TDRD1	95	329	13528	4.761094224924012	0.12149586632741283	0.005870639418552037	0.15368299645546202
GOTERM_BP_FAT	GO:0009719~response to endogenous stimulus	12	12.371134020618557	1.1207440325226818E-4	LEP, DHH, FOS, KRT19, AR, THRA, STAR, PDGFA, FAS, ADCY10, UBE2B, BRCA1	95	405	13528	4.2192592592592595	0.14387923150682447	0.0067313219521506484	0.18427536879733752
GOTERM_BP_FAT	GO:0019216~regulation of lipid metabolic process	7	7.216494845360824	1.2684027763230617E-4	LEP, DHH, BBS4, STAR, THRB, PDGFA, BRCA1	95	112	13528	8.899999999999999	0.1612241529711741	0.007298724618186925	0.20852997444668064
GOTERM_BP_FAT	GO:0022402~cell cycle process	14	14.432989690721648	1.381923790956849E-4	BBS4, DHH, ESPL1, ATM, BRCA1, SYCP3, SLC26A8, FANCD2, CLIP1, PIWIL4, DMC1, CIT, CCNA1, TDRD1	95	565	13528	3.5284955752212386	0.17431990358965443	0.007632637270280407	0.2271733110450591
GOTERM_BP_FAT	GO:0006259~DNA metabolic process	13	13.402061855670103	1.9288495935976697E-4	POLL, FOS, FANCD2, BAX, PIWIL4, APAF1, DMC1, SIRT1, UBE2B, BRCA1, TDRD1, ATM, FANCC	95	506	13528	3.658498023715415	0.23460584288134068	0.010230552054658615	0.3169480394664914
GOTERM_BP_FAT	GO:0009628~response to abiotic stimulus	11	11.34020618556701	2.3292419041685058E-4	FOS, SLC12A2, FANCD2, BAX, GJA1, MKKS, BDKRB2, KIT, UBE2B, ATM, BRCA1	95	368	13528	4.256521739130435	0.2759324077959535	0.01188695309501786	0.3826220288386972
GOTERM_BP_FAT	GO:0046890~regulation of lipid biosynthetic process	5	5.154639175257731	2.618998692709902E-4	LEP, DHH, STAR, PDGFA, BRCA1	95	45	13528	15.822222222222221	0.30444191875566595	0.012882048345091213	0.43012377736441065
GOTERM_BP_FAT	GO:0060296~regulation of cilium beat frequency involved in ciliary motility	3	3.0927835051546393	2.840406066576842E-4	BBS1, BBS4, MKKS	95	4	13528	106.8	0.32546802704891	0.013485357167917655	0.4664062141782166
GOTERM_BP_FAT	GO:0060295~regulation of cilium movement involved in ciliary motility	3	3.0927835051546393	2.840406066576842E-4	BBS1, BBS4, MKKS	95	4	13528	106.8	0.32546802704891	0.013485357167917655	0.4664062141782166
GOTERM_BP_FAT	GO:0035058~sensory cilium assembly	3	3.0927835051546393	4.712565936107469E-4	BBS1, BBS4, MKKS	95	5	13528	85.44	0.4796822469529599	0.021541775386099804	0.7727044807768757
GOTERM_BP_FAT	GO:0060632~regulation of microtubule-based movement	3	3.0927835051546393	4.712565936107469E-4	BBS1, BBS4, MKKS	95	5	13528	85.44	0.4796822469529599	0.021541775386099804	0.7727044807768757
GOTERM_BP_FAT	GO:0000226~microtubule cytoskeleton organization	7	7.216494845360824	5.517451863344864E-4	BBS1, HOOK1, BBS4, MAP7, ESPL1, UBE2B, BRCA1	95	147	13528	6.78095238095238	0.5346334344116872	0.02437321403093351	0.9041170544083266
GOTERM_BP_FAT	GO:0022403~cell cycle phase	11	11.34020618556701	5.903851251407286E-4	SLC26A8, SYCP3, FANCD2, CLIP1, ESPL1, PIWIL4, DMC1, CIT, CCNA1, ATM, TDRD1	95	414	13528	3.783574879227053	0.5589140069178133	0.025254245973468814	0.9671458407926381
GOTERM_BP_FAT	GO:0006687~glycosphingolipid metabolic process	4	4.123711340206185	7.523012992574418E-4	CREM, BAX, KIT, GAL3ST1	95	26	13528	21.907692307692308	0.6476329905095733	0.031114217576844072	1.2308514071713628
GOTERM_BP_FAT	GO:0009296~flagellum assembly	3	3.0927835051546393	9.80700307667337E-4	BBS1, MKKS, UBE2B	95	7	13528	61.028571428571425	0.743318065951337	0.03920823153138342	1.6017134168723746
GOTERM_BP_FAT	GO:0043064~flagellum organization	3	3.0927835051546393	9.80700307667337E-4	BBS1, MKKS, UBE2B	95	7	13528	61.028571428571425	0.743318065951337	0.03920823153138342	1.6017134168723746
GOTERM_BP_FAT	GO:0006664~glycolipid metabolic process	4	4.123711340206185	0.0012683558611141382	CREM, BAX, KIT, GAL3ST1	95	31	13528	18.374193548387098	0.8277928238671283	0.04901669504769135	2.0669322029092774
GOTERM_BP_FAT	GO:0021761~limbic system development	4	4.123711340206185	0.00139255904118854	BBS1, BBS4, BAX, MKKS	95	32	13528	17.799999999999997	0.8550594991800766	0.052237075625770846	2.2671639284334466
GOTERM_BP_FAT	GO:0010033~response to organic substance	14	14.432989690721648	0.0013949787525058517	DHH, AR, THRA, STAR, PDGFA, UBE2B, BRCA1, LEP, FOS, KRT19, DNAJA1, SMPD1, FAS, ADCY10	95	721	13528	2.76504854368932	0.8555454509952146	0.05094794686879356	2.271060997470653
GOTERM_BP_FAT	GO:0021987~cerebral cortex development	4	4.123711340206185	0.0015241491323368986	BBS1, BBS4, BAX, MKKS	95	33	13528	17.260606060606058	0.8792559418176026	0.05411448939095509	2.4788847857084018
GOTERM_BP_FAT	GO:0007141~male meiosis I	3	3.0927835051546393	0.0016660314038047883	SYCP3, DMC1, CCNA1	95	9	13528	47.46666666666667	0.90084244186406	0.057536011774793616	2.706682484560985
GOTERM_BP_FAT	GO:0021756~striatum development	3	3.0927835051546393	0.0016660314038047883	BBS1, BBS4, MKKS	95	9	13528	47.46666666666667	0.90084244186406	0.057536011774793616	2.706682484560985
GOTERM_BP_FAT	GO:0006665~sphingolipid metabolic process	5	5.154639175257731	0.0018231046421799287	CREM, BAX, SMPD1, KIT, GAL3ST1	95	75	13528	9.493333333333332	0.9202715799383318	0.06127079619459319	2.958286949489952
GOTERM_BP_FAT	GO:0030522~intracellular receptor-mediated signaling pathway	5	5.154639175257731	0.0018231046421799287	AR, CREM, DNAJA1, NOS2, BRCA1	95	75	13528	9.493333333333332	0.9202715799383318	0.06127079619459319	2.958286949489952
GOTERM_BP_FAT	GO:0040029~regulation of gene expression, epigenetic	5	5.154639175257731	0.0020085444344793307	FOS, PIWIL4, SIRT1, BRCA1, TDRD1	95	77	13528	9.246753246753245	0.938372191349318	0.06570858300241167	3.25454313205914
GOTERM_BP_FAT	GO:0051270~regulation of cell motion	7	7.216494845360824	0.0022461130589288623	B4GALT1, BBS1, LAMA2, BBS4, PDGFA, MKKS, KIT	95	193	13528	5.164766839378238	0.9556930684289002	0.07151875598240576	3.632838505721492
GOTERM_BP_FAT	GO:0006643~membrane lipid metabolic process	5	5.154639175257731	0.002417841282196334	CREM, BAX, SMPD1, KIT, GAL3ST1	95	81	13528	8.790123456790123	0.9650971156480995	0.0750610807627542	3.9054264901266955
GOTERM_BP_FAT	GO:0021544~subpallium development	3	3.0927835051546393	0.002522383616803355	BBS1, BBS4, MKKS	95	11	13528	38.836363636363636	0.9698159088881574	0.07647320104094257	4.071014033545217
GOTERM_BP_FAT	GO:0030031~cell projection assembly	5	5.154639175257731	0.002642555461816552	BBS1, BBS4, PDGFA, MKKS, UBE2B	95	83	13528	8.578313253012047	0.9744579636627942	0.07826585019906906	4.261026496107789
GOTERM_BP_FAT	GO:0007049~cell cycle	14	14.432989690721648	0.002671727239097039	BBS4, DHH, ESPL1, ATM, BRCA1, SYCP3, SLC26A8, FANCD2, CLIP1, PIWIL4, DMC1, CIT, CCNA1, TDRD1	95	776	13528	2.5690721649484534	0.9754727247110554	0.07744476791992383	4.307098767943729
GOTERM_BP_FAT	GO:0009314~response to radiation	7	7.216494845360824	0.0026834054630532115	FOS, FANCD2, BAX, KIT, UBE2B, ATM, BRCA1	95	200	13528	4.984	0.9758675766982786	0.0761802259699964	4.32553686355056
GOTERM_BP_FAT	GO:0007127~meiosis I	4	4.123711340206185	0.003065593675907824	FANCD2, ESPL1, DMC1, ATM	95	42	13528	13.561904761904762	0.9858131371766722	0.08483872920066149	4.927114272268673
GOTERM_BP_FAT	GO:0048854~brain morphogenesis	3	3.0927835051546393	0.0035449892655904417	BBS1, BBS4, MKKS	95	13	13528	32.861538461538466	0.9927160694701865	0.09557030684594536	5.676676824302984
GOTERM_BP_FAT	GO:0021543~pallium development	4	4.123711340206185	0.003973370373653326	BBS1, BBS4, BAX, MKKS	95	46	13528	12.382608695652173	0.9959863782377909	0.10448940417755803	6.341775937118266
GOTERM_BP_FAT	GO:0030900~forebrain development	6	6.185567010309279	0.004126856211659265	BBS1, BBS4, BAX, OTX1, MKKS, APAF1	95	152	13528	5.621052631578948	0.9967583010666359	0.10630028150010429	6.579002394072065
GOTERM_BP_FAT	GO:0035295~tube development	7	7.216494845360824	0.00428701812990572	B4GALT1, BBS4, CLCN2, PDGFA, MKKS, APAF1, LGR4	95	220	13528	4.53090909090909	0.9974060668475355	0.10819800803323865	6.825945560682067
GOTERM_BP_FAT	GO:0032886~regulation of microtubule-based process	4	4.123711340206185	0.004750770458814281	BBS1, BBS4, MKKS, BRCA1	95	49	13528	11.624489795918366	0.998639983512066	0.11709103263689746	7.537521718289131
GOTERM_BP_FAT	GO:0044057~regulation of system process	8	8.24742268041237	0.005697785164920583	LEP, LAMA2, THRA, STAR, THRB, NOS2, BDKRB2, KIT	95	309	13528	3.6867313915857602	0.9996364937767128	0.1364136384110487	8.974785929714713
GOTERM_BP_FAT	GO:0045444~fat cell differentiation	4	4.123711340206185	0.005921221768950531	BBS1, BBS4, MKKS, SIRT1	95	53	13528	10.747169811320754	0.9997337851566441	0.13899787556442655	9.310817849950247
GOTERM_BP_FAT	GO:0035036~sperm-egg recognition	3	3.0927835051546393	0.006070372592980526	B4GALT1, ZPBP, ZPBP2	95	17	13528	25.129411764705882	0.9997837719416887	0.13989395326030818	9.534480673502532
GOTERM_BP_FAT	GO:0007339~binding of sperm to zona pellucida	3	3.0927835051546393	0.006070372592980526	B4GALT1, ZPBP, ZPBP2	95	17	13528	25.129411764705882	0.9997837719416887	0.13989395326030818	9.534480673502532
GOTERM_BP_FAT	GO:0032989~cellular component morphogenesis	9	9.278350515463918	0.006342309300891093	BBS1, BBS4, KRT19, BAX, GJA1, MKKS, MAP7, KLHL10, UBE2B	95	397	13528	3.228211586901763	0.9998520202275613	0.143335899570312	9.940937299889974
GOTERM_BP_FAT	GO:0008037~cell recognition	4	4.123711340206185	0.006565454302887206	B4GALT1, CADM1, ZPBP, ZPBP2	95	55	13528	10.356363636363636	0.9998916043887294	0.1456454577494839	10.27318439574959
GOTERM_BP_FAT	GO:0016042~lipid catabolic process	6	6.185567010309279	0.007094082087446675	LEP, ACOX1, PAFAH1B3, SMPD1, PLCD4, PAFAH1B2	95	173	13528	4.938728323699422	0.9999481647177482	0.15400746015035693	11.055685370069689
GOTERM_BP_FAT	GO:0051402~neuron apoptosis	3	3.0927835051546393	0.007564092220221765	BAX, APAF1, ATM	95	19	13528	22.484210526315792	0.999973108041045	0.16087426487378664	11.746030434973386
GOTERM_BP_FAT	GO:0007530~sex determination	3	3.0927835051546393	0.007564092220221765	DHH, AMH, AR	95	19	13528	22.484210526315792	0.999973108041045	0.16087426487378664	11.746030434973386
GOTERM_BP_FAT	GO:0007017~microtubule-based process	7	7.216494845360824	0.008344924661047578	BBS1, HOOK1, BBS4, MAP7, ESPL1, UBE2B, BRCA1	95	253	13528	3.9399209486166007	0.9999909667172926	0.17337422230650557	12.881793857647583
GOTERM_BP_FAT	GO:0010212~response to ionizing radiation	4	4.123711340206185	0.008353178272537622	FANCD2, BAX, ATM, BRCA1	95	60	13528	9.493333333333334	0.9999910703248559	0.1709859986503458	12.893725530722
GOTERM_BP_FAT	GO:0009988~cell-cell recognition	3	3.0927835051546393	0.008366773145379905	B4GALT1, ZPBP, ZPBP2	95	20	13528	21.36	0.9999912383988174	0.1687655244984445	12.9133753483894
GOTERM_BP_FAT	GO:0022602~ovulation cycle process	4	4.123711340206185	0.009140568131091922	LEP, BAX, DMC1, SIRT1	95	62	13528	9.187096774193549	0.9999970303986306	0.18033591022590534	14.024969360663786
GOTERM_BP_FAT	GO:0045494~photoreceptor cell maintenance	3	3.0927835051546393	0.00920594582198344	BBS1, BBS4, MKKS	95	21	13528	20.342857142857145	0.9999972899276585	0.17898034893677162	14.118274464833258
GOTERM_BP_FAT	GO:0007140~male meiosis	3	3.0927835051546393	0.00920594582198344	SYCP3, DMC1, CCNA1	95	21	13528	20.342857142857145	0.9999972899276585	0.17898034893677162	14.118274464833258
GOTERM_BP_FAT	GO:0001894~tissue homeostasis	4	4.123711340206185	0.00955000200331725	BBS1, BBS4, BAX, KLHL10	95	63	13528	9.041269841269841	0.9999983253584821	0.1825077117738152	14.607736033389006
GOTERM_BP_FAT	GO:0008585~female gonad development	4	4.123711340206185	0.009970002152189185	LEP, BAX, DMC1, SIRT1	95	64	13528	8.899999999999999	0.9999990697096938	0.1872080745540411	15.201685797038799
GOTERM_BP_FAT	GO:0021766~hippocampus development	3	3.0927835051546393	0.010081075497764186	BBS1, BBS4, MKKS	95	22	13528	19.418181818181818	0.9999992036888519	0.18658900016439173	15.358111882574644
GOTERM_BP_FAT	GO:0021537~telencephalon development	4	4.123711340206185	0.010400620440707026	BBS1, BBS4, BAX, MKKS	95	65	13528	8.763076923076923	0.9999994909642683	0.1894245367577967	15.806621283332756
GOTERM_BP_FAT	GO:0048545~response to steroid hormone stimulus	6	6.185567010309279	0.010845329284710565	DHH, FOS, KRT19, PDGFA, FAS, BRCA1	95	192	13528	4.45	0.9999997269830727	0.1941925475049383	16.427095347635678
GOTERM_BP_FAT	GO:0040012~regulation of locomotion	6	6.185567010309279	0.010845329284710565	BBS1, LAMA2, BBS4, PDGFA, MKKS, KIT	95	192	13528	4.45	0.9999997269830727	0.1941925475049383	16.427095347635678
GOTERM_BP_FAT	GO:0042698~ovulation cycle	4	4.123711340206185	0.011293905699530597	LEP, BAX, DMC1, SIRT1	95	67	13528	8.501492537313434	0.9999998544022678	0.1988637136110315	17.048612729953973
GOTERM_BP_FAT	GO:0035239~tube morphogenesis	5	5.154639175257731	0.011800180497481138	B4GALT1, BBS4, MKKS, APAF1, LGR4	95	127	13528	5.606299212598425	0.9999999284101362	0.20427715468713492	17.744857471544208
GOTERM_BP_FAT	GO:0006305~DNA alkylation	3	3.0927835051546393	0.011937094443698889	FOS, PIWIL4, TDRD1	95	24	13528	17.8	0.9999999409188756	0.20387960458807952	17.932200697938192
GOTERM_BP_FAT	GO:0006306~DNA methylation	3	3.0927835051546393	0.011937094443698889	FOS, PIWIL4, TDRD1	95	24	13528	17.8	0.9999999409188756	0.20387960458807952	17.932200697938192
GOTERM_BP_FAT	GO:0046545~development of primary female sexual characteristics	4	4.123711340206185	0.012230220523399563	LEP, BAX, DMC1, SIRT1	95	69	13528	8.255072463768116	0.9999999608394669	0.2058485020592964	18.331946758630068
GOTERM_BP_FAT	GO:0046660~female sex differentiation	4	4.123711340206185	0.012230220523399563	LEP, BAX, DMC1, SIRT1	95	69	13528	8.255072463768116	0.9999999608394669	0.2058485020592964	18.331946758630068
GOTERM_BP_FAT	GO:0010605~negative regulation of macromolecule metabolic process	12	12.371134020618557	0.012693265934942393	THRA, THRB, BAX, ARID5B, ZGLP1, S100A11, PIWIL4, BDKRB2, SIRT1, BRCA1, TDRD1, YBX2	95	734	13528	2.328065395095368	0.9999999795539471	0.21027698836040298	18.959693335983573
GOTERM_BP_FAT	GO:0010948~negative regulation of cell cycle process	3	3.0927835051546393	0.012916941666671206	ESPL1, ATM, BRCA1	95	25	13528	17.088	0.9999999850643044	0.21108669177149586	19.261302545672997
GOTERM_BP_FAT	GO:0030317~sperm motility	3	3.0927835051546393	0.012916941666671206	CATSPER4, CATSPER3, DNAJA1	95	25	13528	17.088	0.9999999850643044	0.21108669177149586	19.261302545672997
GOTERM_BP_FAT	GO:0043954~cellular component maintenance	3	3.0927835051546393	0.012916941666671206	BBS1, BBS4, MKKS	95	25	13528	17.088	0.9999999850643044	0.21108669177149586	19.261302545672997
GOTERM_BP_FAT	GO:0050810~regulation of steroid biosynthetic process	3	3.0927835051546393	0.012916941666671206	LEP, DHH, STAR	95	25	13528	17.088	0.9999999850643044	0.21108669177149586	19.261302545672997
GOTERM_BP_FAT	GO:0032870~cellular response to hormone stimulus	5	5.154639175257731	0.013785796128034015	FOS, THRA, STAR, ADCY10, UBE2B	95	133	13528	5.353383458646617	0.99999999559286	0.22109847098697888	20.42291218956257
GOTERM_BP_FAT	GO:0060027~convergent extension involved in gastrulation	2	2.0618556701030926	0.013849330054466858	BBS4, MKKS	95	2	13528	142.39999999999998	0.9999999959693239	0.21949329238010606	20.50723464578139
GOTERM_BP_FAT	GO:0060058~positive regulation of apoptosis involved in mammary gland involution	2	2.0618556701030926	0.013849330054466858	B4GALT1, BAX	95	2	13528	142.39999999999998	0.9999999959693239	0.21949329238010606	20.50723464578139
GOTERM_BP_FAT	GO:0060026~convergent extension	2	2.0618556701030926	0.013849330054466858	BBS4, MKKS	95	2	13528	142.39999999999998	0.9999999959693239	0.21949329238010606	20.50723464578139
GOTERM_BP_FAT	GO:0006281~DNA repair	7	7.216494845360824	0.014178393846763532	POLL, FANCD2, UBE2B, SIRT1, ATM, BRCA1, FANCC	95	284	13528	3.5098591549295772	0.9999999974620177	0.22161213262624113	20.942628005319275
GOTERM_BP_FAT	GO:0006974~response to DNA damage stimulus	8	8.24742268041237	0.015085427325571976	POLL, FANCD2, BAX, UBE2B, SIRT1, ATM, BRCA1, FANCC	95	373	13528	3.054155495978552	0.9999999992913877	0.23152435425225193	22.13118211155214
GOTERM_BP_FAT	GO:0042384~cilium assembly	3	3.0927835051546393	0.016057695112535728	BBS1, BBS4, MKKS	95	28	13528	15.257142857142856	0.9999999998197346	0.24194167904847996	23.38656955095332
GOTERM_BP_FAT	GO:0033554~cellular response to stress	10	10.309278350515463	0.01672096416655095	POLL, FOS, FANCD2, BAX, UBE2B, SIRT1, ETV5, ATM, BRCA1, FANCC	95	566	13528	2.515901060070671	0.9999999999292026	0.24799675037017854	24.232044917087215
GOTERM_BP_FAT	GO:0051674~localization of cell	7	7.216494845360824	0.020029218651646592	B4GALT1, CATSPER4, CATSPER3, BAX, ARID5B, DNAJA1, KIT	95	307	13528	3.246905537459283	0.9999999999993372	0.2867039681266398	28.31983572447596
GOTERM_BP_FAT	GO:0048870~cell motility	7	7.216494845360824	0.020029218651646592	B4GALT1, CATSPER4, CATSPER3, BAX, ARID5B, DNAJA1, KIT	95	307	13528	3.246905537459283	0.9999999999993372	0.2867039681266398	28.31983572447596
GOTERM_BP_FAT	GO:0006970~response to osmotic stress	3	3.0927835051546393	0.020696253286162355	SLC12A2, BAX, BDKRB2	95	32	13528	13.35	0.9999999999997421	0.2918302603941634	29.118543955803233
GOTERM_BP_FAT	GO:0035234~germ cell programmed cell death	2	2.0618556701030926	0.02070266163607049	BAX, KIT	95	3	13528	94.93333333333332	0.9999999999997444	0.28902535223099546	29.12617662500968
GOTERM_BP_FAT	GO:0051877~pigment granule aggregation in cell center	2	2.0618556701030926	0.02070266163607049	BBS4, MKKS	95	3	13528	94.93333333333332	0.9999999999997444	0.28902535223099546	29.12617662500968
GOTERM_BP_FAT	GO:0048871~multicellular organismal homeostasis	4	4.123711340206185	0.021300620314129423	BBS1, BBS4, BAX, KLHL10	95	85	13528	6.701176470588235	0.9999999999998903	0.2931915714720048	29.834988938547536
GOTERM_BP_FAT	GO:0051098~regulation of binding	5	5.154639175257731	0.021888505750656536	AMH, THRA, BAX, SIRT1, YBX2	95	153	13528	4.65359477124183	0.9999999999999524	0.29712730528889253	30.52536549224254
GOTERM_BP_FAT	GO:0006304~DNA modification	3	3.0927835051546393	0.02193316323160304	FOS, PIWIL4, TDRD1	95	33	13528	12.945454545454545	0.9999999999999553	0.2948128276400521	30.577546909391696
GOTERM_BP_FAT	GO:0060271~cilium morphogenesis	3	3.0927835051546393	0.02193316323160304	BBS1, BBS4, MKKS	95	33	13528	12.945454545454545	0.9999999999999553	0.2948128276400521	30.577546909391696
GOTERM_BP_FAT	GO:0010629~negative regulation of gene expression	9	9.278350515463918	0.023855524305095674	THRA, THRB, BAX, ARID5B, ZGLP1, PIWIL4, SIRT1, BRCA1, TDRD1	95	504	13528	2.5428571428571427	0.9999999999999971	0.313401676668563	32.78921012593157
GOTERM_BP_FAT	GO:0001776~leukocyte homeostasis	3	3.0927835051546393	0.025821776477310352	BAX, FAS, FANCC	95	36	13528	11.866666666666667	0.9999999999999998	0.33160741110843317	34.98278995284282
GOTERM_BP_FAT	GO:0019218~regulation of steroid metabolic process	3	3.0927835051546393	0.025821776477310352	LEP, DHH, STAR	95	36	13528	11.866666666666667	0.9999999999999998	0.33160741110843317	34.98278995284282
GOTERM_BP_FAT	GO:0030521~androgen receptor signaling pathway	3	3.0927835051546393	0.025821776477310352	AR, DNAJA1, BRCA1	95	36	13528	11.866666666666667	0.9999999999999998	0.33160741110843317	34.98278995284282
GOTERM_BP_FAT	GO:0012501~programmed cell death	10	10.309278350515463	0.025960354618563407	CADM1, BAX, GJA1, ESPL1, APAF1, KIT, FAS, SIRT1, ATM, BRCA1	95	611	13528	2.330605564648118	0.9999999999999999	0.3300948027988717	35.13482518404922
GOTERM_BP_FAT	GO:0008219~cell death	11	11.34020618556701	0.02735587693743914	AR, CADM1, BAX, GJA1, ESPL1, APAF1, KIT, FAS, SIRT1, ATM, BRCA1	95	719	13528	2.1785813630041724	1.0	0.3415483434798483	36.64736437158036
GOTERM_BP_FAT	GO:0006927~transformed cell apoptosis	2	2.0618556701030926	0.027508868645949317	BAX, FAS	95	4	13528	71.19999999999999	1.0	0.3401319537086088	36.81115450387884
GOTERM_BP_FAT	GO:0043009~chordate embryonic development	7	7.216494845360824	0.027701842706124098	INSL3, BBS4, AR, MEOX2, APAF1, ATM, BRCA1	95	331	13528	3.0114803625377644	1.0	0.33914379676767303	37.01718181677105
GOTERM_BP_FAT	GO:0016265~death	11	11.34020618556701	0.028514115264601084	AR, CADM1, BAX, GJA1, ESPL1, APAF1, KIT, FAS, SIRT1, ATM, BRCA1	95	724	13528	2.16353591160221	1.0	0.34430016773791594	37.87750116214298
GOTERM_BP_FAT	GO:0048477~oogenesis	3	3.0927835051546393	0.02855781659976967	ZGLP1, DMC1, YBX2	95	38	13528	11.242105263157896	1.0	0.3418387139403427	37.923473133277085
GOTERM_BP_FAT	GO:0045767~regulation of anti-apoptosis	3	3.0927835051546393	0.02855781659976967	STAR, BAX, SIRT1	95	38	13528	11.242105263157896	1.0	0.3418387139403427	37.923473133277085
GOTERM_BP_FAT	GO:0009792~embryonic development ending in birth or egg hatching	7	7.216494845360824	0.028780815501274065	INSL3, BBS4, AR, MEOX2, APAF1, ATM, BRCA1	95	334	13528	2.9844311377245507	1.0	0.3411591257147599	38.157561513479635
GOTERM_BP_FAT	GO:0060341~regulation of cellular localization	6	6.185567010309279	0.029232645032836957	B4GALT1, LEP, CADM1, GOPC, NOS2, SIRT1	95	248	13528	3.445161290322581	1.0	0.34268794546128645	38.62932052368083
GOTERM_BP_FAT	GO:0007167~enzyme linked receptor protein signaling pathway	7	7.216494845360824	0.03179318680941434	AMHR2, FOS, PDGFA, ARID5B, BDKRB2, KIT, DDR2	95	342	13528	2.9146198830409356	1.0	0.3638582756846871	41.23958280833767
GOTERM_BP_FAT	GO:0007010~cytoskeleton organization	8	8.24742268041237	0.03200401676149543	BBS1, HOOK1, BBS4, KRT19, MAP7, ESPL1, UBE2B, BRCA1	95	436	13528	2.6128440366972474	1.0	0.3629001911427807	41.44979375079607
GOTERM_BP_FAT	GO:0048872~homeostasis of number of cells	4	4.123711340206185	0.03238944696056964	BAX, FAS, KLHL10, FANCC	95	100	13528	5.696	1.0	0.36353791274437397	41.832267552135725
GOTERM_BP_FAT	GO:0032868~response to insulin stimulus	4	4.123711340206185	0.03238944696056964	LEP, AR, STAR, UBE2B	95	100	13528	5.696	1.0	0.36353791274437397	41.832267552135725
GOTERM_BP_FAT	GO:0010623~developmental programmed cell death	2	2.0618556701030926	0.03426827165898902	BAX, KIT	95	5	13528	56.959999999999994	1.0	0.37737499343747927	43.66331600340858
GOTERM_BP_FAT	GO:0045136~development of secondary sexual characteristics	2	2.0618556701030926	0.03426827165898902	B4GALT1, BAX	95	5	13528	56.959999999999994	1.0	0.37737499343747927	43.66331600340858
GOTERM_BP_FAT	GO:0033137~negative regulation of peptidyl-serine phosphorylation	2	2.0618556701030926	0.03426827165898902	BAX, BDKRB2	95	5	13528	56.959999999999994	1.0	0.37737499343747927	43.66331600340858
GOTERM_BP_FAT	GO:0001880~Mullerian duct regression	2	2.0618556701030926	0.03426827165898902	AMHR2, AMH	95	5	13528	56.959999999999994	1.0	0.37737499343747927	43.66331600340858
GOTERM_BP_FAT	GO:0034587~piRNA metabolic process	2	2.0618556701030926	0.03426827165898902	PIWIL4, TDRD1	95	5	13528	56.959999999999994	1.0	0.37737499343747927	43.66331600340858
GOTERM_BP_FAT	GO:0034599~cellular response to oxidative stress	3	3.0927835051546393	0.035874536273831956	FOS, ETV5, FANCC	95	43	13528	9.934883720930232	1.0	0.388359600558577	45.185668656069424
GOTERM_BP_FAT	GO:0043627~response to estrogen stimulus	4	4.123711340206185	0.036639247044451206	DHH, KRT19, PDGFA, BRCA1	95	105	13528	5.424761904761905	1.0	0.39192580381349906	45.89677514060298
GOTERM_BP_FAT	GO:0060249~anatomical structure homeostasis	4	4.123711340206185	0.037522021215721846	BBS1, BBS4, BAX, KLHL10	95	106	13528	5.373584905660377	1.0	0.396387001839396	46.70689246002877
GOTERM_BP_FAT	GO:0001895~retina homeostasis	2	2.0618556701030926	0.0409811890933139	BBS1, BBS4	95	6	13528	47.46666666666666	1.0	0.421396444431534	49.772860927113726
GOTERM_BP_FAT	GO:0031327~negative regulation of cellular biosynthetic process	9	9.278350515463918	0.04114450270972987	THRA, THRB, PDGFA, ARID5B, ZGLP1, S100A11, SIRT1, BRCA1, YBX2	95	561	13528	2.284491978609626	1.0	0.419711761509415	49.91343305512274
GOTERM_BP_FAT	GO:0001655~urogenital system development	4	4.123711340206185	0.04116158359513111	AMH, AR, BAX, ARID5B	95	110	13528	5.178181818181818	1.0	0.41691352674225013	49.92811405604899
GOTERM_BP_FAT	GO:0030030~cell projection organization	7	7.216494845360824	0.04298325014290285	BBS1, BBS4, PDGFA, GJA1, MKKS, UBE2B, SPAG16	95	368	13528	2.7086956521739127	1.0	0.4280203742002766	51.470842128342696
GOTERM_BP_FAT	GO:0051094~positive regulation of developmental process	6	6.185567010309279	0.044300632499941234	B4GALT1, LEP, STAR, THRB, BAX, KIT	95	278	13528	3.073381294964029	1.0	0.4350001114327987	52.55856422412499
GOTERM_BP_FAT	GO:0010564~regulation of cell cycle process	4	4.123711340206185	0.04497317027736197	DAZL, ESPL1, ATM, BRCA1	95	114	13528	4.996491228070176	1.0	0.4370566210101443	53.10498836358799
GOTERM_BP_FAT	GO:0009890~negative regulation of biosynthetic process	9	9.278350515463918	0.04563719422862114	THRA, THRB, PDGFA, ARID5B, ZGLP1, S100A11, SIRT1, BRCA1, YBX2	95	573	13528	2.236649214659686	1.0	0.4390106350506775	53.63869144104725
GOTERM_BP_FAT	GO:0042127~regulation of cell proliferation	11	11.34020618556701	0.046249711498885696	B4GALT1, PDGFA, BAX, S100A11, GJA1, NOS2, BDKRB2, KIT, SIRT1, DDR2, BRCA1	95	787	13528	1.9903430749682338	1.0	0.44055632369123365	54.1259334135866
GOTERM_BP_FAT	GO:0032268~regulation of cellular protein metabolic process	8	8.24742268041237	0.04677837335465698	PDGFA, DDX25, BAX, DAZL, PIWIL4, BDKRB2, BRCA1, YBX2	95	474	13528	2.40337552742616	1.0	0.44147647704040416	54.542599433374626
GOTERM_BP_FAT	GO:0034105~positive regulation of tissue remodeling	2	2.0618556701030926	0.047647937222902885	B4GALT1, BAX	95	7	13528	40.68571428571428	1.0	0.4447812734699149	55.220225444622706
GOTERM_BP_FAT	GO:0043046~DNA methylation during gametogenesis	2	2.0618556701030926	0.047647937222902885	PIWIL4, TDRD1	95	7	13528	40.68571428571428	1.0	0.4447812734699149	55.220225444622706
GOTERM_BP_FAT	GO:0060033~anatomical structure regression	2	2.0618556701030926	0.047647937222902885	AMHR2, AMH	95	7	13528	40.68571428571428	1.0	0.4447812734699149	55.220225444622706
GOTERM_BP_FAT	GO:0006997~nucleus organization	3	3.0927835051546393	0.05061758517527239	SYCP3, BAX, APAF1	95	52	13528	8.215384615384616	1.0	0.4623978054472686	57.46354833161719
GOTERM_BP_FAT	GO:0008629~induction of apoptosis by intracellular signals	3	3.0927835051546393	0.05414469267400344	BAX, ATM, BRCA1	95	54	13528	7.911111111111111	1.0	0.4828509430857738	59.99081373667916
GOTERM_BP_FAT	GO:0006301~postreplication repair	2	2.0618556701030926	0.05426883019708586	UBE2B, BRCA1	95	8	13528	35.599999999999994	1.0	0.4807539652996363	60.07713834559218
GOTERM_BP_FAT	GO:0051301~cell division	6	6.185567010309279	0.054584726442195274	BBS4, SYCP3, ESPL1, KIT, CIT, CCNA1	95	295	13528	2.896271186440678	1.0	0.47991401129676914	60.29602267068397
GOTERM_BP_FAT	GO:0043067~regulation of programmed cell death	11	11.34020618556701	0.055017134836496895	B4GALT1, CADM1, BAX, SMPD1, APAF1, BDKRB2, KIT, FAS, SIRT1, ATM, BRCA1	95	812	13528	1.929064039408867	1.0	0.47982864215249543	60.593811265449695
GOTERM_BP_FAT	GO:0010941~regulation of cell death	11	11.34020618556701	0.05613895825348138	B4GALT1, CADM1, BAX, SMPD1, APAF1, BDKRB2, KIT, FAS, SIRT1, ATM, BRCA1	95	815	13528	1.921963190184049	1.0	0.4840789573516081	61.35663126636799
GOTERM_BP_FAT	GO:0016458~gene silencing	3	3.0927835051546393	0.057756340360025964	PIWIL4, SIRT1, TDRD1	95	56	13528	7.628571428571428	1.0	0.4912817947466811	62.43204259364737
GOTERM_BP_FAT	GO:0006338~chromatin remodeling	3	3.0927835051546393	0.057756340360025964	SYCP3, BRDT, SIRT1	95	56	13528	7.628571428571428	1.0	0.4912817947466811	62.43204259364737
GOTERM_BP_FAT	GO:0009612~response to mechanical stimulus	3	3.0927835051546393	0.057756340360025964	FOS, SLC12A2, MKKS	95	56	13528	7.628571428571428	1.0	0.4912817947466811	62.43204259364737
GOTERM_BP_FAT	GO:0006915~apoptosis	9	9.278350515463918	0.05780245459038919	CADM1, BAX, GJA1, ESPL1, APAF1, FAS, SIRT1, ATM, BRCA1	95	602	13528	2.12890365448505	1.0	0.4887608162892999	62.46228818236388
GOTERM_BP_FAT	GO:0010608~posttranscriptional regulation of gene expression	5	5.154639175257731	0.05935328995741279	DDX25, DAZL, PIWIL4, UBE2B, YBX2	95	211	13528	3.3744075829383884	1.0	0.49536507557991005	63.46623972034
GOTERM_BP_FAT	GO:0007517~muscle organ development	5	5.154639175257731	0.05935328995741279	LAMA2, MEOX2, RXRB, ARID5B, SIRT1	95	211	13528	3.3744075829383884	1.0	0.49536507557991005	63.46623972034
GOTERM_BP_FAT	GO:0048514~blood vessel morphogenesis	5	5.154639175257731	0.05935328995741279	B4GALT1, MEOX2, PDGFA, BAX, NOS2	95	211	13528	3.3744075829383884	1.0	0.49536507557991005	63.46623972034
GOTERM_BP_FAT	GO:0048511~rhythmic process	4	4.123711340206185	0.05963341809700867	LEP, BAX, DMC1, SIRT1	95	128	13528	4.449999999999999	1.0	0.4942694254336396	63.644872970213974
GOTERM_BP_FAT	GO:0008635~activation of caspase activity by cytochrome c	2	2.0618556701030926	0.0608441800471268	BAX, APAF1	95	9	13528	31.644444444444442	1.0	0.4986809639621823	64.40756308196099
GOTERM_BP_FAT	GO:0032402~melanosome transport	2	2.0618556701030926	0.0608441800471268	BBS4, MKKS	95	9	13528	31.644444444444442	1.0	0.4986809639621823	64.40756308196099
GOTERM_BP_FAT	GO:0050910~detection of mechanical stimulus involved in sensory perception of sound	2	2.0618556701030926	0.0608441800471268	SLC12A2, MKKS	95	9	13528	31.644444444444442	1.0	0.4986809639621823	64.40756308196099
GOTERM_BP_FAT	GO:0002262~myeloid cell homeostasis	2	2.0618556701030926	0.0608441800471268	BAX, FANCC	95	9	13528	31.644444444444442	1.0	0.4986809639621823	64.40756308196099
GOTERM_BP_FAT	GO:0030518~steroid hormone receptor signaling pathway	3	3.0927835051546393	0.061449566365641944	AR, DNAJA1, BRCA1	95	58	13528	7.36551724137931	1.0	0.49948243565261996	64.7832512018008
GOTERM_BP_FAT	GO:0007507~heart development	5	5.154639175257731	0.06272046140502274	BBS4, RXRB, GJA1, MKKS, ATM	95	215	13528	3.311627906976744	1.0	0.5040984217345323	65.55985473730115
GOTERM_BP_FAT	GO:0051100~negative regulation of binding	3	3.0927835051546393	0.06332586325895984	THRA, SIRT1, YBX2	95	59	13528	7.240677966101695	1.0	0.5048442040538739	65.92411348810636
GOTERM_BP_FAT	GO:0043473~pigmentation	3	3.0927835051546393	0.06332586325895984	BBS4, MKKS, KIT	95	59	13528	7.240677966101695	1.0	0.5048442040538739	65.92411348810636
GOTERM_BP_FAT	GO:0042493~response to drug	5	5.154639175257731	0.06357780463092058	FOS, STAR, PDGFA, SMPD1, UBE2B	95	216	13528	3.2962962962962963	1.0	0.5035855430132765	66.0746329168731
GOTERM_BP_FAT	GO:0007179~transforming growth factor beta receptor signaling pathway	3	3.0927835051546393	0.06522147308683046	AMHR2, FOS, PDGFA	95	60	13528	7.12	1.0	0.5101153119815723	67.04140186400014
GOTERM_BP_FAT	GO:0007338~single fertilization	3	3.0927835051546393	0.06522147308683046	B4GALT1, ZPBP, ZPBP2	95	60	13528	7.12	1.0	0.5101153119815723	67.04140186400014
GOTERM_BP_FAT	GO:0006357~regulation of transcription from RNA polymerase II promoter	10	10.309278350515463	0.0653722209708813	FOS, AR, THRA, THRB, RXRB, OTX1, ZGLP1, CNOT7, SIRT1, BRCA1	95	727	13528	1.9587345254470425	1.0	0.5082932248503174	67.12876073699118
GOTERM_BP_FAT	GO:0009991~response to extracellular stimulus	5	5.154639175257731	0.06706902745733512	LEP, FOS, STAR, PDGFA, SIRT1	95	220	13528	3.236363636363636	1.0	0.5149347389499873	68.09718102772723
GOTERM_BP_FAT	GO:0009636~response to toxin	3	3.0927835051546393	0.06713604349519833	FOS, BAX, FAS	95	61	13528	7.00327868852459	1.0	0.5126710000393185	68.134873462039
GOTERM_BP_FAT	GO:0006821~chloride transport	3	3.0927835051546393	0.06713604349519833	CLCN2, SLC12A2, SLC26A8	95	61	13528	7.00327868852459	1.0	0.5126710000393185	68.134873462039
GOTERM_BP_FAT	GO:0032401~establishment of melanosome localization	2	2.0618556701030926	0.06737429670420574	BBS4, MKKS	95	10	13528	28.479999999999997	1.0	0.5113523965445959	68.26853795897327
GOTERM_BP_FAT	GO:0070227~lymphocyte apoptosis	2	2.0618556701030926	0.06737429670420574	BAX, FAS	95	10	13528	28.479999999999997	1.0	0.5113523965445959	68.26853795897327
GOTERM_BP_FAT	GO:0051904~pigment granule transport	2	2.0618556701030926	0.06737429670420574	BBS4, MKKS	95	10	13528	28.479999999999997	1.0	0.5113523965445959	68.26853795897327
GOTERM_BP_FAT	GO:0050673~epithelial cell proliferation	2	2.0618556701030926	0.06737429670420574	KIT, LGR4	95	10	13528	28.479999999999997	1.0	0.5113523965445959	68.26853795897327
GOTERM_BP_FAT	GO:0006417~regulation of translation	4	4.123711340206185	0.07009986396406648	DDX25, DAZL, PIWIL4, YBX2	95	137	13528	4.157664233576643	1.0	0.5232080900409102	69.76062882406589
GOTERM_BP_FAT	GO:0007169~transmembrane receptor protein tyrosine kinase signaling pathway	5	5.154639175257731	0.0706585895600807	PDGFA, ARID5B, BDKRB2, KIT, DDR2	95	224	13528	3.178571428571428	1.0	0.5235293671574017	70.05824498328244
GOTERM_BP_FAT	GO:0032880~regulation of protein localization	4	4.123711340206185	0.07131111046390129	CADM1, GOPC, DDX4, SIRT1	95	138	13528	4.127536231884058	1.0	0.5243302288266799	70.4023399783575
GOTERM_BP_FAT	GO:0009416~response to light stimulus	4	4.123711340206185	0.07131111046390129	FOS, BAX, KIT, UBE2B	95	138	13528	4.127536231884058	1.0	0.5243302288266799	70.4023399783575
GOTERM_BP_FAT	GO:0010604~positive regulation of macromolecule metabolic process	11	11.34020618556701	0.07345996935344401	FOS, AR, THRA, THRB, PDGFA, RXRB, GJA1, DAZL, KIT, CNOT7, BRCA1	95	857	13528	1.8277712952158693	1.0	0.5327003845035678	71.5094304336635
GOTERM_BP_FAT	GO:0048070~regulation of pigmentation during development	2	2.0618556701030926	0.07385948801180997	BAX, KIT	95	11	13528	25.89090909090909	1.0	0.5321559283846886	71.71092546825703
GOTERM_BP_FAT	GO:0051905~establishment of pigment granule localization	2	2.0618556701030926	0.07385948801180997	BBS4, MKKS	95	11	13528	25.89090909090909	1.0	0.5321559283846886	71.71092546825703
GOTERM_BP_FAT	GO:0030238~male sex determination	2	2.0618556701030926	0.07385948801180997	DHH, AR	95	11	13528	25.89090909090909	1.0	0.5321559283846886	71.71092546825703
GOTERM_BP_FAT	GO:0048285~organelle fission	5	5.154639175257731	0.07528244840240109	BAX, CLIP1, ESPL1, CIT, CCNA1	95	229	13528	3.109170305676856	1.0	0.5366846453876968	72.41776757536451
GOTERM_BP_FAT	GO:0006816~calcium ion transport	4	4.123711340206185	0.07625012095979813	CATSPER4, ATP2B4, CATSPER2, CATSPER3	95	142	13528	4.011267605633803	1.0	0.5389038620375629	72.88893687284524
GOTERM_BP_FAT	GO:0042592~homeostatic process	10	10.309278350515463	0.07670727583408686	BBS1, DHH, BBS4, SLC12A2, BAX, BDKRB2, FAS, KLHL10, GAL3ST1, FANCC	95	751	13528	1.8961384820239677	1.0	0.5386198265995157	73.10889106814189
GOTERM_BP_FAT	GO:0043065~positive regulation of apoptosis	7	7.216494845360824	0.078739594428057	B4GALT1, CADM1, BAX, SMPD1, FAS, ATM, BRCA1	95	430	13528	2.318139534883721	1.0	0.5458695112866893	74.06658291471366
GOTERM_BP_FAT	GO:0008354~germ cell migration	2	2.0618556701030926	0.0803000597459428	BAX, KIT	95	12	13528	23.73333333333333	1.0	0.5507300033525746	74.78008059029409
GOTERM_BP_FAT	GO:0001542~ovulation from ovarian follicle	2	2.0618556701030926	0.0803000597459428	LEP, SIRT1	95	12	13528	23.73333333333333	1.0	0.5507300033525746	74.78008059029409
GOTERM_BP_FAT	GO:0051726~regulation of cell cycle	6	6.185567010309279	0.08058122236720204	CSNK2A2, BAX, DAZL, ESPL1, ATM, BRCA1	95	331	13528	2.5812688821752268	1.0	0.549570406255685	74.9066609493927
GOTERM_BP_FAT	GO:0043068~positive regulation of programmed cell death	7	7.216494845360824	0.0807999893211909	B4GALT1, CADM1, BAX, SMPD1, FAS, ATM, BRCA1	95	433	13528	2.3020785219399538	1.0	0.5481349341885122	75.00473753814916
GOTERM_BP_FAT	GO:0010942~positive regulation of cell death	7	7.216494845360824	0.08219044265293154	B4GALT1, CADM1, BAX, SMPD1, FAS, ATM, BRCA1	95	435	13528	2.291494252873563	1.0	0.5520980990494098	75.61973222907557
GOTERM_BP_FAT	GO:0008283~cell proliferation	7	7.216494845360824	0.08289071836345965	AR, PDGFA, RXRB, BAX, NOS2, KIT, LGR4	95	436	13528	2.286238532110091	1.0	0.5528631497185799	75.92405395893854
GOTERM_BP_FAT	GO:0043414~biopolymer methylation	3	3.0927835051546393	0.08309416639210766	FOS, PIWIL4, TDRD1	95	69	13528	6.191304347826087	1.0	0.5513780082664327	76.01179612125823
GOTERM_BP_FAT	GO:0051656~establishment of organelle localization	3	3.0927835051546393	0.08309416639210766	BBS4, MKKS, ESPL1	95	69	13528	6.191304347826087	1.0	0.5513780082664327	76.01179612125823
GOTERM_BP_FAT	GO:0010557~positive regulation of macromolecule biosynthetic process	9	9.278350515463918	0.08441489809591614	FOS, AR, THRA, THRB, PDGFA, RXRB, DAZL, CNOT7, BRCA1	95	654	13528	1.9596330275229359	1.0	0.5549181520239967	76.57413316655578
GOTERM_BP_FAT	GO:0010558~negative regulation of macromolecule biosynthetic process	8	8.24742268041237	0.0859908079894052	THRA, THRB, ARID5B, ZGLP1, S100A11, SIRT1, BRCA1, YBX2	95	547	13528	2.082632541133455	1.0	0.5595153335564489	77.2289169014781
GOTERM_BP_FAT	GO:0032400~melanosome localization	2	2.0618556701030926	0.08669631561898129	BBS4, MKKS	95	13	13528	21.907692307692308	1.0	0.5602355339568731	77.51644681196782
GOTERM_BP_FAT	GO:0048384~retinoic acid receptor signaling pathway	2	2.0618556701030926	0.08669631561898129	CREM, NOS2	95	13	13528	21.907692307692308	1.0	0.5602355339568731	77.51644681196782
GOTERM_BP_FAT	GO:0050974~detection of mechanical stimulus involved in sensory perception	2	2.0618556701030926	0.08669631561898129	SLC12A2, MKKS	95	13	13528	21.907692307692308	1.0	0.5602355339568731	77.51644681196782
GOTERM_BP_FAT	GO:0001568~blood vessel development	5	5.154639175257731	0.09107773625711206	B4GALT1, MEOX2, PDGFA, BAX, NOS2	95	245	13528	2.9061224489795916	1.0	0.5766099251353272	79.2271488662216
GOTERM_BP_FAT	GO:0043434~response to peptide hormone stimulus	4	4.123711340206185	0.09193764351923785	LEP, AR, STAR, UBE2B	95	154	13528	3.6987012987012986	1.0	0.5778439229480401	79.54820834101899
GOTERM_BP_FAT	GO:0006468~protein amino acid phosphorylation	9	9.278350515463918	0.09204667552710502	AMHR2, CSNK2A2, CAMK4, LIMK2, LMTK2, KIT, CIT, DDR2, ATM	95	667	13528	1.9214392803598201	1.0	0.5759563808197659	79.58858252128735
GOTERM_BP_FAT	GO:0033135~regulation of peptidyl-serine phosphorylation	2	2.0618556701030926	0.09304855730159357	BAX, BDKRB2	95	14	13528	20.34285714285714	1.0	0.5777683455930342	79.95608768924386
GOTERM_BP_FAT	GO:0001539~ciliary or flagellar motility	2	2.0618556701030926	0.09304855730159357	CATSPER4, CATSPER3	95	14	13528	20.34285714285714	1.0	0.5777683455930342	79.95608768924386
GOTERM_BP_FAT	GO:0051875~pigment granule localization	2	2.0618556701030926	0.09304855730159357	BBS4, MKKS	95	14	13528	20.34285714285714	1.0	0.5777683455930342	79.95608768924386
GOTERM_BP_FAT	GO:0030728~ovulation	2	2.0618556701030926	0.09304855730159357	LEP, SIRT1	95	14	13528	20.34285714285714	1.0	0.5777683455930342	79.95608768924386
GOTERM_BP_FAT	GO:0009651~response to salt stress	2	2.0618556701030926	0.09304855730159357	BAX, BDKRB2	95	14	13528	20.34285714285714	1.0	0.5777683455930342	79.95608768924386
GOTERM_BP_FAT	GO:0000302~response to reactive oxygen species	3	3.0927835051546393	0.0957425671185737	FOS, STAR, FANCC	95	75	13528	5.696	1.0	0.5863933139979085	80.91370793999918
GOTERM_BP_FAT	GO:0001944~vasculature development	5	5.154639175257731	0.09738208891989902	B4GALT1, MEOX2, PDGFA, BAX, NOS2	95	251	13528	2.836653386454183	1.0	0.5906179964474794	81.47528426408613
GOTERM_BP_FAT	GO:0044242~cellular lipid catabolic process	3	3.0927835051546393	0.09790181253083505	LEP, ACOX1, SMPD1	95	76	13528	5.621052631578948	1.0	0.590375304994374	81.65003762060101
GOTERM_BP_FAT	GO:0032259~methylation	3	3.0927835051546393	0.09790181253083505	FOS, PIWIL4, TDRD1	95	76	13528	5.621052631578948	1.0	0.590375304994374	81.65003762060101
GOTERM_BP_FAT	GO:0046513~ceramide biosynthetic process	2	2.0618556701030926	0.09935708443072126	SMPD1, GAL3ST1	95	15	13528	18.986666666666668	1.0	0.5937835694803544	82.13116090710774
GOTERM_BP_FAT	GO:0051055~negative regulation of lipid biosynthetic process	2	2.0618556701030926	0.09935708443072126	PDGFA, BRCA1	95	15	13528	18.986666666666668	1.0	0.5937835694803544	82.13116090710774
