# Supplementary material for: Leveraging Comparative Genomics to Identify and Functionally Characterize Genes Associated with Sperm Phenotypes in Python bivittatus (Burmese Python)
Source: Genet Res Int. 2016 Apr 20;2016:7505268. doi: 10.1155/2016/7505268 (PMC4855019; doi:10.1155/2016/7505268)
Supplement: Supplementary file 1 — The authors of this project believe that the benefit of genomics and genetic resources is best accomplished when such resources are freely made available to the research community. Subsequently, the set of mouse and python gene identifiers, along with their orthologous mappings and functional associations with specific phenotypes, have been made freely available to the research community through the supplemental data associated with this publication (Supplemental File 1 and Supplemental File 2). Specifically these supplemental resources include tab-delimited files with gene ontology (biological process, cellular compartment, and molecular function) enrichment results for the sperm associated genes (Supplemental File 3, Supplemental File 4, and Supplemental File 5, resp.) as well as a FASTA file containing the protein sequences for Python bivittatus along with the corresponding sperm associated phenotype for each sequence (Supplemental File 6). [file 7505268.f1.zip › SupplementalFile-4-SpermGenesEnrich_GO_CC.humanGenome.tab.txt]

Category	Term	Count	%	PValue	Genes	List Total	Pop Hits	Pop Total	Fold Enrichment	Bonferroni	Benjamini	FDR
GOTERM_CC_FAT	GO:0005929~cilium	7	7.216494845360824	1.2406395775773943E-4	BBS1, BBS4, CATSPER4, CATSPER2, CATSPER3, MKKS, SPAG16	78	129	12782	8.892267938779566	0.026201946422167888	0.026201946422167888	0.15710915700752892
GOTERM_CC_FAT	GO:0031514~motile secondary cilium	3	3.0927835051546393	2.132493700945943E-4	BBS1, BBS4, MKKS	78	4	12782	122.90384615384616	0.04461438221801306	0.02256170640700439	0.2699091541783827
GOTERM_CC_FAT	GO:0042995~cell projection	14	14.432989690721648	2.4373149380540224E-4	B4GALT1, BBS4, AR, CLCN2, CADM1, PDGFA, S100A11, SPAG16, BBS1, CATSPER4, CATSPER2, CATSPER3, GOPC, MKKS	78	697	12782	3.291542508185263	0.05082766177775622	0.01723799498231149	0.3084354351752805
GOTERM_CC_FAT	GO:0001669~acrosomal vesicle	4	4.123711340206185	0.0014095142366630639	CATSPER4, CATSPER3, KIT, FNDC3A	78	37	12782	17.715869715869715	0.260550158534702	0.07268522383456322	1.7716188846384928
GOTERM_CC_FAT	GO:0019861~flagellum	4	4.123711340206185	0.0026488663570464707	CATSPER4, CATSPER2, CATSPER3, SPAG16	78	46	12782	14.249721293199554	0.43312105196655515	0.10731535245037227	3.305427814468731
GOTERM_CC_FAT	GO:0030141~secretory granule	6	6.185567010309279	0.004568821832171591	CATSPER4, PDGFA, CATSPER3, SMPD1, KIT, FNDC3A	78	180	12782	5.4623931623931625	0.6246769776181744	0.15068746446632875	5.638037398589846
GOTERM_CC_FAT	GO:0016023~cytoplasmic membrane-bounded vesicle	10	10.309278350515463	0.005646501320219658	CATSPER4, CADM1, PDGFA, CATSPER3, GOPC, SMPD1, GJA1, KIT, FNDC3A, ATM	78	550	12782	2.9794871794871796	0.7023317470293952	0.15895558496784845	6.9245185218627885
GOTERM_CC_FAT	GO:0031988~membrane-bounded vesicle	10	10.309278350515463	0.006932155443748732	CATSPER4, CADM1, PDGFA, CATSPER3, GOPC, SMPD1, GJA1, KIT, FNDC3A, ATM	78	568	12782	2.8850668111231488	0.7743222118923647	0.1697935520650551	8.43812995065526
GOTERM_CC_FAT	GO:0005625~soluble fraction	7	7.216494845360824	0.011372768093440918	INSL3, TALDO1, LIMK2, BAX, APAF1, FAS, ADCY10	78	313	12782	3.6648644220529207	0.9135092292716102	0.23812183049174107	13.493434465994003
GOTERM_CC_FAT	GO:0031410~cytoplasmic vesicle	10	10.309278350515463	0.014719776657098428	CATSPER4, CADM1, PDGFA, CATSPER3, GOPC, SMPD1, GJA1, KIT, FNDC3A, ATM	78	642	12782	2.552520169342599	0.9581409032137583	0.27192019454874283	17.13242582841601
GOTERM_CC_FAT	GO:0015630~microtubule cytoskeleton	9	9.278350515463918	0.017202260804714164	HOOK1, BBS4, CLIP1, MAP7, ESPL1, CCNA1, ATM, BRCA1, SPAG16	78	549	12782	2.686422866750736	0.9756034825345482	0.2865008835055822	19.739813507106142
GOTERM_CC_FAT	GO:0031982~vesicle	10	10.309278350515463	0.018934305465831747	CATSPER4, CADM1, PDGFA, CATSPER3, GOPC, SMPD1, GJA1, KIT, FNDC3A, ATM	78	670	12782	2.4458476846536548	0.9832740340080175	0.2888695626185963	21.514016851086517
GOTERM_CC_FAT	GO:0000267~cell fraction	13	13.402061855670103	0.02788475971148131	INSL3, TALDO1, CADM1, LIMK2, SLC12A2, FOS, BAX, GOPC, FAS, APAF1, ADCY10, FNDC3A, GAL3ST1	78	1083	12782	1.967066789781471	0.9976471248215991	0.3722086910596967	30.120411299738425
GOTERM_CC_FAT	GO:0033391~chromatoid body	2	2.0618556701030926	0.03561144580020275	DDX25, TDRD1	78	6	12782	54.62393162393162	0.9995734812486464	0.42551155893178416	36.84170603159872
GOTERM_CC_FAT	GO:0060293~germ plasm	2	2.0618556701030926	0.041423743755312874	PIWIL4, TDRD1	78	7	12782	46.82051282051282	0.9998830212913883	0.4531429842118331	41.49949034403369
GOTERM_CC_FAT	GO:0045495~pole plasm	2	2.0618556701030926	0.041423743755312874	PIWIL4, TDRD1	78	7	12782	46.82051282051282	0.9998830212913883	0.4531429842118331	41.49949034403369
GOTERM_CC_FAT	GO:0043186~P granule	2	2.0618556701030926	0.041423743755312874	PIWIL4, TDRD1	78	7	12782	46.82051282051282	0.9998830212913883	0.4531429842118331	41.49949034403369
GOTERM_CC_FAT	GO:0034464~BBSome	2	2.0618556701030926	0.041423743755312874	BBS1, BBS4	78	7	12782	46.82051282051282	0.9998830212913883	0.4531429842118331	41.49949034403369
GOTERM_CC_FAT	GO:0060170~cilium membrane	2	2.0618556701030926	0.04720146365578059	BBS1, BBS4	78	8	12782	40.967948717948715	0.999967920218319	0.4762313953007262	45.81409930364124
GOTERM_CC_FAT	GO:0043228~non-membrane-bounded organelle	23	23.711340206185564	0.05206251418766518	BBS4, ESPL1, KIT, SIRT1, UBE2B, BRCA1, ATM, SPAG16, HOOK1, FOS, KRT19, CAMK4, FANCD2, GOPC, CLIP1, MAP7, PIWIL4, NOS2, DMC1, ADCY10, CCNA1, TDRD1, FANCC	78	2596	12782	1.4518687527162104	0.9999892636839239	0.489850612082691	49.21501920228526
GOTERM_CC_FAT	GO:0043232~intracellular non-membrane-bounded organelle	23	23.711340206185564	0.05206251418766518	BBS4, ESPL1, KIT, SIRT1, UBE2B, BRCA1, ATM, SPAG16, HOOK1, FOS, KRT19, CAMK4, FANCD2, GOPC, CLIP1, MAP7, PIWIL4, NOS2, DMC1, ADCY10, CCNA1, TDRD1, FANCC	78	2596	12782	1.4518687527162104	0.9999892636839239	0.489850612082691	49.21501920228526
GOTERM_CC_FAT	GO:0031253~cell projection membrane	3	3.0927835051546393	0.058401566096478875	B4GALT1, BBS1, BBS4	78	65	12782	7.563313609467456	0.9999974457365686	0.5110183765437057	53.354760687683445
GOTERM_CC_FAT	GO:0030425~dendrite	4	4.123711340206185	0.07526184371542813	AR, CLCN2, CADM1, GOPC	78	163	12782	4.02139373918515	0.9999999465412949	0.5857484632764384	62.90075929474037
GOTERM_CC_FAT	GO:0009897~external side of plasma membrane	4	4.123711340206185	0.0829884934234306	B4GALT1, DHH, KIT, FAS	78	170	12782	3.855806938159879	0.9999999911242711	0.6042597702659254	66.6431006700008
GOTERM_CC_FAT	GO:0019717~synaptosome	3	3.0927835051546393	0.09291687761259548	FOS, CADM1, GOPC	78	85	12782	5.783710407239819	0.9999999991360742	0.6298279349889455	70.94152585403282
