# Supplementary material for: Leveraging Comparative Genomics to Identify and Functionally Characterize Genes Associated with Sperm Phenotypes in Python bivittatus (Burmese Python)
Source: Genet Res Int. 2016 Apr 20;2016:7505268. doi: 10.1155/2016/7505268 (PMC4855019; doi:10.1155/2016/7505268)
Supplement: Supplementary file 1 — The authors of this project believe that the benefit of genomics and genetic resources is best accomplished when such resources are freely made available to the research community. Subsequently, the set of mouse and python gene identifiers, along with their orthologous mappings and functional associations with specific phenotypes, have been made freely available to the research community through the supplemental data associated with this publication (Supplemental File 1 and Supplemental File 2). Specifically these supplemental resources include tab-delimited files with gene ontology (biological process, cellular compartment, and molecular function) enrichment results for the sperm associated genes (Supplemental File 3, Supplemental File 4, and Supplemental File 5, resp.) as well as a FASTA file containing the protein sequences for Python bivittatus along with the corresponding sperm associated phenotype for each sequence (Supplemental File 6). [file 7505268.f1.zip › SupplementalFile-5-SpermGenesEnrich_GO_MF.humanGenome.tab.txt]

Category	Term	Count	%	PValue	Genes	List Total	Pop Hits	Pop Total	Fold Enrichment	Bonferroni	Benjamini	FDR
GOTERM_MF_FAT	GO:0046983~protein dimerization activity	13	13.402061855670103	1.603922544596E-4	B4GALT1, AR, THRA, CADM1, LIMK2, PDGFA, CREM, S100A11, BDKRB2, FOS, BAX, CLIP1, NOS2	84	542	12983	3.707147250043929	0.044992675654515035	0.044992675654515035	0.21267471719174091
GOTERM_MF_FAT	GO:0042802~identical protein binding	14	14.432989690721648	1.963724817494973E-4	B4GALT1, THRA, CADM1, PDGFA, S100A11, SIRT1, BRCA1, HOOK1, BAX, CLIP1, DAZL, APAF1, NOS2, FAS	84	640	12983	3.380989583333333	0.05480539044702515	0.027788804038456405	0.26032581556239
GOTERM_MF_FAT	GO:0043565~sequence-specific DNA binding	12	12.371134020618557	0.001609307450131369	POLL, FOS, AR, THRA, MEOX2, THRB, RXRB, CREM, OTX1, ZGLP1, ETV5, EWSR1	84	607	12983	3.0555424805836666	0.3701309156507613	0.1427974963044778	2.1150219279449933
GOTERM_MF_FAT	GO:0003707~steroid hormone receptor activity	4	4.123711340206185	0.003755831934504704	AR, THRA, THRB, RXRB	84	49	12983	12.617103984450923	0.6603885463636032	0.2366115546557782	4.871725529542282
GOTERM_MF_FAT	GO:0015631~tubulin binding	5	5.154639175257731	0.003823980444915549	B4GALT1, HOOK1, BBS4, CLIP1, BRCA1	84	100	12983	7.72797619047619	0.6669911218033846	0.19741477129320106	4.958058716231961
GOTERM_MF_FAT	GO:0030554~adenyl nucleotide binding	20	20.618556701030926	0.004369093104404925	AMHR2, ACOX1, LIMK2, KIT, DDX4, UBE2B, DDR2, ATM, CSNK2A2, PANK2, ATP2B4, CAMK4, DDX25, LMTK2, MKKS, APAF1, NOS2, DMC1, ADCY10, CIT	84	1577	12983	1.9601715131201498	0.7154018215671548	0.18896670027723617	5.646025717480329
GOTERM_MF_FAT	GO:0001883~purine nucleoside binding	20	20.618556701030926	0.005155457382334699	AMHR2, ACOX1, LIMK2, KIT, DDX4, UBE2B, DDR2, ATM, CSNK2A2, PANK2, ATP2B4, CAMK4, DDX25, LMTK2, MKKS, APAF1, NOS2, DMC1, ADCY10, CIT	84	1601	12983	1.9307873055530769	0.7731448288592626	0.19097098460774276	6.630358101164724
GOTERM_MF_FAT	GO:0042803~protein homodimerization activity	8	8.24742268041237	0.005461622192981378	B4GALT1, THRA, CADM1, PDGFA, BAX, S100A11, CLIP1, NOS2	84	334	12983	3.7020245223838035	0.792325167160092	0.17837625164019422	7.01102545498361
GOTERM_MF_FAT	GO:0001882~nucleoside binding	20	20.618556701030926	0.005553434646185011	AMHR2, ACOX1, LIMK2, KIT, DDX4, UBE2B, DDR2, ATM, CSNK2A2, PANK2, ATP2B4, CAMK4, DDX25, LMTK2, MKKS, APAF1, NOS2, DMC1, ADCY10, CIT	84	1612	12983	1.9176119579345385	0.7977554819623842	0.16271136676780495	7.124899661752748
GOTERM_MF_FAT	GO:0004879~ligand-dependent nuclear receptor activity	4	4.123711340206185	0.006036517966829979	AR, THRA, THRB, RXRB	84	58	12983	10.65927750410509	0.8240808687592964	0.15951240651130338	7.721942631035117
GOTERM_MF_FAT	GO:0030528~transcription regulator activity	19	19.587628865979383	0.006360183256588478	AR, THRA, THRB, RXRB, OTX1, CREM, ARID5B, AFF4, CNOT7, SIRT1, BRCA1, FOS, CAMK4, MEOX2, DMRTC2, ZGLP1, BRDT, ETV5, EWSR1	84	1512	12983	1.9422162383471906	0.839779162022198	0.15335426067538838	8.11997317743931
GOTERM_MF_FAT	GO:0003700~transcription factor activity	14	14.432989690721648	0.008629500946400935	AR, THRA, THRB, RXRB, OTX1, CREM, AFF4, CNOT7, FOS, DMRTC2, MEOX2, ZGLP1, ETV5, EWSR1	84	975	12983	2.2193162393162393	0.9168754213682269	0.18721167871521838	10.866415553290187
GOTERM_MF_FAT	GO:0046982~protein heterodimerization activity	6	6.185567010309279	0.01064319230375234	FOS, THRA, LIMK2, PDGFA, BAX, BDKRB2	84	208	12983	4.458447802197802	0.9536237491612632	0.21039960549977754	13.239715229612658
GOTERM_MF_FAT	GO:0005524~ATP binding	18	18.556701030927837	0.011183145937889861	AMHR2, LIMK2, KIT, DDX4, UBE2B, DDR2, ATM, CSNK2A2, PANK2, ATP2B4, CAMK4, DDX25, LMTK2, MKKS, APAF1, DMC1, ADCY10, CIT	84	1477	12983	1.883596092465422	0.9603492065803342	0.2059001126137876	13.866084520367107
GOTERM_MF_FAT	GO:0047485~protein N-terminus binding	4	4.123711340206185	0.011789997064382442	CSNK2A2, ACOX1, SLC26A8, ATM	84	74	12983	8.354568854568853	0.9667544521289271	0.20301729028011894	14.565065747625338
GOTERM_MF_FAT	GO:0032559~adenyl ribonucleotide binding	18	18.556701030927837	0.012689128776157226	AMHR2, LIMK2, KIT, DDX4, UBE2B, DDR2, ATM, CSNK2A2, PANK2, ATP2B4, CAMK4, DDX25, LMTK2, MKKS, APAF1, DMC1, ADCY10, CIT	84	1497	12983	1.8584311480103062	0.9743979487718097	0.20472528876109541	15.5910629764331
GOTERM_MF_FAT	GO:0004672~protein kinase activity	10	10.309278350515463	0.015043292978039463	AMHR2, CSNK2A2, CAMK4, LIMK2, LMTK2, BRDT, KIT, CIT, DDR2, ATM	84	606	12983	2.5504871915763005	0.9870961379395554	0.22577736268198467	18.22367680889563
GOTERM_MF_FAT	GO:0016563~transcription activator activity	8	8.24742268041237	0.015782725307024327	AR, THRA, CAMK4, RXRB, CREM, BRDT, CNOT7, BRCA1	84	410	12983	3.0157955865272936	0.9895981106792994	0.22403958212541764	19.03476691369066
GOTERM_MF_FAT	GO:0004674~protein serine/threonine kinase activity	8	8.24742268041237	0.019955468016346633	AMHR2, CSNK2A2, CAMK4, LIMK2, LMTK2, BRDT, CIT, ATM	84	430	12983	2.8755260243632335	0.9969271069111756	0.2624938345648189	23.47416030477212
GOTERM_MF_FAT	GO:0000166~nucleotide binding	23	23.711340206185564	0.022844154439142294	AMHR2, ACOX1, LIMK2, KIT, DDX4, SIRT1, UBE2B, DDR2, ATM, CSNK2A2, PANK2, ATP2B4, CAMK4, DDX25, LMTK2, MKKS, DAZL, APAF1, NOS2, DMC1, ADCY10, CIT, EWSR1	84	2245	12983	1.5834606002757452	0.9986828947620343	0.2822370714997924	26.41440529640913
GOTERM_MF_FAT	GO:0003847~1-alkyl-2-acetylglycerophosphocholine esterase activity	2	2.0618556701030926	0.031563580771566416	PAFAH1B3, PAFAH1B2	84	5	12983	61.82380952380952	0.9998994436496713	0.3548829090314174	34.66802101223788
GOTERM_MF_FAT	GO:0017076~purine nucleotide binding	20	20.618556701030926	0.03159606517277677	AMHR2, ACOX1, LIMK2, KIT, DDX4, UBE2B, DDR2, ATM, CSNK2A2, PANK2, ATP2B4, CAMK4, DDX25, LMTK2, MKKS, APAF1, NOS2, DMC1, ADCY10, CIT	84	1918	12983	1.6116738666269426	0.9999004070651656	0.3421887496188569	34.6971013900361
GOTERM_MF_FAT	GO:0005244~voltage-gated ion channel activity	5	5.154639175257731	0.03620986279898046	CATSPER4, CLCN2, KCNJ6, CATSPER2, CATSPER3	84	195	12983	3.963064713064713	0.9999747087030699	0.36885495314292305	38.70797881210291
GOTERM_MF_FAT	GO:0022832~voltage-gated channel activity	5	5.154639175257731	0.03620986279898046	CATSPER4, CLCN2, KCNJ6, CATSPER2, CATSPER3	84	195	12983	3.963064713064713	0.9999747087030699	0.36885495314292305	38.70797881210291
GOTERM_MF_FAT	GO:0004887~thyroid hormone receptor activity	2	2.0618556701030926	0.04391159535625178	THRA, THRB	84	7	12983	44.15986394557823	0.9999974710474716	0.41549370216520287	44.89942489090527
GOTERM_MF_FAT	GO:0010843~promoter binding	3	3.0927835051546393	0.05139422691353882	FOS, THRA, ETV5	84	57	12983	8.13471177944862	0.9999997347752245	0.454311798808806	50.35611069626235
GOTERM_MF_FAT	GO:0005516~calmodulin binding	4	4.123711340206185	0.06047325773003467	ATP2B4, CAMK4, NOS2, EWSR1	84	140	12983	4.415986394557823	0.9999999832148606	0.49770523484351337	56.30510137554903
GOTERM_MF_FAT	GO:0005496~steroid binding	3	3.0927835051546393	0.06310344636539121	AR, STAR, RXRB	84	64	12983	7.244977678571429	0.9999999924924007	0.49985879893609453	57.901062173255944
GOTERM_MF_FAT	GO:0043014~alpha-tubulin binding	2	2.0618556701030926	0.0681428510845952	B4GALT1, BBS4	84	11	12983	28.101731601731597	0.9999999984031617	0.5149005875065928	60.809351481836174
GOTERM_MF_FAT	GO:0032553~ribonucleotide binding	18	18.556701030927837	0.07111079645955463	AMHR2, LIMK2, KIT, DDX4, UBE2B, DDR2, ATM, CSNK2A2, PANK2, ATP2B4, CAMK4, DDX25, LMTK2, MKKS, APAF1, DMC1, ADCY10, CIT	84	1836	12983	1.5152894491129782	0.9999999993607899	0.5181041027087547	62.43407573646491
GOTERM_MF_FAT	GO:0032555~purine ribonucleotide binding	18	18.556701030927837	0.07111079645955463	AMHR2, LIMK2, KIT, DDX4, UBE2B, DDR2, ATM, CSNK2A2, PANK2, ATP2B4, CAMK4, DDX25, LMTK2, MKKS, APAF1, DMC1, ADCY10, CIT	84	1836	12983	1.5152894491129782	0.9999999993607899	0.5181041027087547	62.43407573646491
GOTERM_MF_FAT	GO:0003712~transcription cofactor activity	6	6.185567010309279	0.08270193466336714	THRB, RXRB, CREM, BRDT, SIRT1, BRCA1	84	363	12983	2.554702872884691	0.9999999999826017	0.5621249144669069	68.20109688889252
GOTERM_MF_FAT	GO:0005262~calcium channel activity	3	3.0927835051546393	0.09078334239790004	CATSPER4, CATSPER2, CATSPER3	84	79	12983	5.869349005424954	0.9999999999986274	0.5856761131440016	71.72492019828918
GOTERM_MF_FAT	GO:0003677~DNA binding	21	21.649484536082475	0.09659435111174997	POLL, AR, THRA, THRB, RXRB, ARID5B, OTX1, CREM, AFF4, CNOT7, BRCA1, ATM, YBX2, FOS, SYCP3, MEOX2, DMRTC2, ZGLP1, DMC1, ETV5, EWSR1	84	2331	12983	1.3924281424281424	0.9999999999997821	0.597909438414342	74.0316193517051
GOTERM_MF_FAT	GO:0048487~beta-tubulin binding	2	2.0618556701030926	0.09758022548568032	B4GALT1, BBS4	84	16	12983	19.319940476190478	0.9999999999998407	0.590560277234432	74.40524565208864
GOTERM_MF_FAT	GO:0004620~phospholipase activity	3	3.0927835051546393	0.09867603478454091	SMPD1, PLCD4, BDKRB2	84	83	12983	5.586488812392426	0.9999999999998875	0.5839535008166511	74.81469843631888
